# Supplementary material for: Identification of Diagnostic Biomarkers for Compensatory Liver Cirrhosis Based on Gut Microbiota and Urine Metabolomics Analyses
Source: Mol Biotechnol. 2023 Oct 24;66(11):3164–81. doi: 10.1007/s12033-023-00922-9 (PMC11549169; doi:10.1007/s12033-023-00922-9)
Supplement: Supplementary file 6 — Supplementary file6 Table S2: Clean data of 16S rDNA sequencing after optimization. (XLS 30 KB) [file 12033_2023_922_MOESM6_ESM.xls]

## Sheet: info_temp
Clean data of 16S rDNA sequencing after optimization
Sample_Name	File_Name	Read_Num	Base_Num	Mean_Length	Min_Length	Max_Length
F_S1	MJ20220609260--MJ220719_81--62e0cd0ea227b652e830b86d--F_S1.338F_806R.fastq	47055	20020775	425.476	254	463
F_S11	MJ20220609260--MJ220719_82--62e0cd0ea227b652e830b843--F_S11.338F_806R.fastq	58518	24024945	410.556	202	430
F_S13	MJ20220609260--MJ220719_81--62e0cd0ea227b652e830b86c--F_S13.338F_806R.fastq	56339	22907934	406.609	254	437
F_S27	MJ20220609260--MJ220719_82--62e0cd0ea227b652e830b834--F_S27.338F_806R.fastq	52561	22075459	419.997	202	431
F_S34_A	MJ20220609260--MJ220719_82--62e0cd0ea227b652e830b82d--F_S34_A.338F_806R.fastq	55756	23111731	414.516	218	472
F_S35_A	MJ20220609260--MJ220719_82--62e0cd0ea227b652e830b82c--F_S35_A.338F_806R.fastq	56126	23102840	411.625	252	441
F_S36_A	MJ20220609260--MJ220719_82--62e0cd0ea227b652e830b82b--F_S36_A.338F_806R.fastq	56433	23163298	410.457	229	466
F_S37_A	MJ20220609260--MJ220719_82--62e0cd0ea227b652e830b82a--F_S37_A.338F_806R.fastq	60566	24709623	407.978	201	488
F_S38_B	MJ20220609260--MJ220719_82--62e0cd0ea227b652e830b829--F_S38_B.338F_806R.fastq	54754	22629653	413.297	254	433
F_S39_B	MJ20220609260--MJ220719_82--62e0cd0ea227b652e830b828--F_S39_B.338F_806R.fastq	64513	26404886	409.296	218	437
F_S40_B	MJ20220609260--MJ220719_82--62e0cd0ea227b652e830b827--F_S40_B.338F_806R.fastq	61578	25271683	410.401	200	431
F_S3	MJ20220609260--MJ220719_82--62e0cd0ea227b652e830b84a--F_S3.338F_806R.fastq	69760	28702593	411.448	202	478
F_S4	MJ20220609260--MJ220719_82--62e0cd0ea227b652e830b849--F_S4.338F_806R.fastq	64025	26295175	410.702	205	461
F_S5	MJ20220609260--MJ220719_82--62e0cd0ea227b652e830b848--F_S5.338F_806R.fastq	54249	22350300	411.995	254	431
F_S6	MJ20220609260--MJ220719_82--62e0cd0ea227b652e830b847--F_S6.338F_806R.fastq	56042	23462791	418.664	216	431
F_S7	MJ20220609260--MJ220719_82--62e0cd0ea227b652e830b846--F_S7.338F_806R.fastq	59462	24468213	411.493	252	431
F_S8	MJ20220609260--MJ220719_82--62e0cd0ea227b652e830b845--F_S8.338F_806R.fastq	60446	24912458	412.144	205	444
F_S9	MJ20220609260--MJ220719_82--62e0cd0ea227b652e830b844--F_S9.338F_806R.fastq	47840	19945939	416.93	249	433
F_S10	MJ20220609260--MJ220711_J37--62d4bbb07c545603bb6880d0--CLQ_F.338F_806R.fastq	47106	19203398	407.664	345	453
F_S2	MJ20220609260--MJ220719_82--62e0cd0ea227b652e830b84b--F_S2.338F_806R.fastq	63859	26325485	412.244	245	442
F_S21	MJ20220609260--MJ220719_82--62e0cd0ea227b652e830b83a--F_S21.338F_806R.fastq	61352	25349179	413.176	227	446
F_S22	MJ20220609260--MJ220719_82--62e0cd0ea227b652e830b839--F_S22.338F_806R.fastq	55055	22531644	409.257	245	434
F_S23	MJ20220609260--MJ220719_82--62e0cd0ea227b652e830b838--F_S23.338F_806R.fastq	51660	21365790	413.585	212	447
F_S24	MJ20220609260--MJ220719_82--62e0cd0ea227b652e830b837--F_S24.338F_806R.fastq	60998	25280407	414.446	232	473
F_S25	MJ20220609260--MJ220719_82--62e0cd0ea227b652e830b836--F_S25.338F_806R.fastq	43762	18157155	414.907	223	435
F_S26	MJ20220609260--MJ220719_82--62e0cd0ea227b652e830b835--F_S26.338F_806R.fastq	56872	23556433	414.201	202	437
F_S28	MJ20220609260--MJ220719_82--62e0cd0ea227b652e830b833--F_S28.338F_806R.fastq	53488	21854699	408.591	201	499
F_S29	MJ20220609260--MJ220719_82--62e0cd0ea227b652e830b832--F_S29.338F_806R.fastq	57860	23762630	410.692	202	522
F_S30	MJ20220609260--MJ220719_82--62e0cd0ea227b652e830b831--F_S30.338F_806R.fastq	61510	25209589	409.845	218	440
F_S31	MJ20220609260--MJ220719_82--62e0cd0ea227b652e830b830--F_S31.338F_806R.fastq	63997	26181414	409.104	202	431
F_S12	MJ20220609260--MJ220719_82--62e0cd0ea227b652e830b842--F_S12.338F_806R.fastq	50436	21087363	418.101	202	430
F_S32	MJ20220609260--MJ220719_82--62e0cd0ea227b652e830b82f--F_S32.338F_806R.fastq	64564	26323785	407.716	202	431
F_S33	MJ20220609260--MJ220719_82--62e0cd0ea227b652e830b82e--F_S33.338F_806R.fastq	57204	23809293	416.217	258	495
F_S14	MJ20220609260--MJ220719_82--62e0cd0ea227b652e830b841--F_S14.338F_806R.fastq	54117	22203804	410.293	251	432
F_S15	MJ20220609260--MJ220719_82--62e0cd0ea227b652e830b840--F_S15.338F_806R.fastq	133421	55311062	414.56	203	453
F_S16	MJ20220609260--MJ220719_82--62e0cd0ea227b652e830b83f--F_S16.338F_806R.fastq	59449	24669888	414.976	202	431
F_S17	MJ20220609260--MJ220719_82--62e0cd0ea227b652e830b83e--F_S17.338F_806R.fastq	52491	21811069	415.52	254	430
F_S18	MJ20220609260--MJ220719_82--62e0cd0ea227b652e830b83d--F_S18.338F_806R.fastq	59431	24261012	408.222	202	502
F_S19	MJ20220609260--MJ220719_82--62e0cd0ea227b652e830b83c--F_S19.338F_806R.fastq	54332	22466127	413.497	202	430
F_S20	MJ20220609260--MJ220719_82--62e0cd0ea227b652e830b83b--F_S20.338F_806R.fastq	63258	26080018	412.28	219	436
