# Supplementary material for: Identification of Diagnostic Biomarkers for Compensatory Liver Cirrhosis Based on Gut Microbiota and Urine Metabolomics Analyses
Source: Mol Biotechnol. 2023 Oct 24;66(11):3164–81. doi: 10.1007/s12033-023-00922-9 (PMC11549169; doi:10.1007/s12033-023-00922-9)
Supplement: Supplementary file 7 — Supplementary file7 Table S3: Alpha diversity indices of each feces sample. (XLS 27 KB) [file 12033_2023_922_MOESM7_ESM.xls]

## Sheet: Alpha多样性指数表
Alpha diversity indexes of each feces sample
Sample	group	sobs	ace	chao	shannon	simpson	shannoneven	simpsoneven	coverage	pd
F_S33	model	202	202	202	4.08529	0.041958	0.769609	0.117988	1	22.7633
F_S32	model	124	124	124	3.70309	0.042708	0.768231	0.188828	1	14.9632
F_S31	model	140	140	140	3.29154	0.084009	0.666081	0.085024	1	16.7229
F_S30	model	108	108	108	3.52927	0.055546	0.753774	0.166697	1	13.944
F_S29	model	101	101	101	3.37766	0.063494	0.731869	0.155936	1	11.475
F_S28	model	92	92	92	2.57411	0.187234	0.569268	0.058053	1	12.9485
F_S26	model	108	108	108	3.54747	0.051131	0.757661	0.181088	1	13.1635
F_S25	model	85	85	85	3.10559	0.073222	0.699039	0.160673	1	13.0247
F_S24	model	187	187	187	4.02883	0.042574	0.770168	0.125607	1	21.3782
F_S23	model	96	96	96	3.41242	0.069166	0.747626	0.150603	1	13.3667
F_S22	model	130	130	130	3.97039	0.029353	0.815687	0.262065	1	15.611
F_S21	model	70	70	70	2.95465	0.094381	0.695459	0.151362	1	10.6747
F_S20	model	123	123	123	3.99945	0.027922	0.831109	0.291171	1	14.0041
F_S2	model	109	109	109	3.85501	0.036288	0.821727	0.252821	1	15.1282
F_S19	model	72	72	72	3.15061	0.06759	0.736696	0.205487	1	9.94248
F_S18	model	102	102	102	2.98612	0.123953	0.645652	0.079094	1	13.8759
F_S17	model	116	116	116	2.42139	0.301058	0.509381	0.028635	1	15.0688
F_S16	model	131	131	131	3.79753	0.038889	0.778949	0.196289	1	16.4554
F_S15	model	221	221	221	4.10867	0.030846	0.761123	0.146695	1	22.0915
F_S14	model	73	73	73	3.10541	0.069451	0.723795	0.197241	1	10.2454
F_S12	model	61	61	61	2.7894	0.149409	0.678542	0.109722	1	7.16205
F_S9	control	107	107	107	2.76542	0.194282	0.591809	0.048104	1	14.1083
F_S8	control	105	105	105	3.51618	0.059329	0.755524	0.160527	1	12.5024
F_S7	control	117	117	117	3.479	0.057313	0.730548	0.14913	1	14.4936
F_S6	control	93	93	93	2.97333	0.120209	0.655988	0.08945	1	13.0549
F_S5	control	124	124	124	3.1693	0.102442	0.657493	0.078723	1	15.0595
F_S40_B	control	149	149	149	3.90803	0.039271	0.78099	0.170902	1	17.7446
F_S4	control	105	105	105	2.96005	0.126143	0.636027	0.0755	1	14.774
F_S39_B	control	133	133	133	3.79936	0.040337	0.77691	0.186398	1	18.426
F_S38_B	control	65	65	65	3.05365	0.072224	0.73152	0.213014	1	10.3128
F_S37_A	control	149	149	149	4.00912	0.037468	0.801192	0.179122	1	16.7822
F_S36_A	control	106	106	106	3.37391	0.059369	0.723481	0.158903	1	14.1035
F_S35_A	control	212	212	212	4.21082	0.03493	0.786102	0.135041	1	22.7208
F_S34_A	control	156	156	156	3.87427	0.043747	0.767203	0.14653	1	20.8196
F_S3	control	208	208	208	4.32162	0.02691	0.809666	0.178656	1	23.3249
F_S27	control	100	100	100	2.51706	0.165334	0.546573	0.060484	1	14.3236
F_S13	control	121	121	121	2.01191	0.314059	0.419516	0.026315	1	18.8393
F_S11	control	136	136	136	3.76089	0.042655	0.765551	0.17238	1	16.0837
F_S10	control	91	91	91	2.9624	0.100574	0.656727	0.109263	1	10.3971
F_S1	control	116	116	116	1.72293	0.366418	0.362447	0.023527	1	21.6576
