# Supplementary material for: Identification of Diagnostic Biomarkers for Compensatory Liver Cirrhosis Based on Gut Microbiota and Urine Metabolomics Analyses
Source: Mol Biotechnol. 2023 Oct 24;66(11):3164–81. doi: 10.1007/s12033-023-00922-9 (PMC11549169; doi:10.1007/s12033-023-00922-9)
Supplement: Supplementary file 8 — Supplementary file8 Table S4: Microbial community structure of each fecal sample. (XLSX 34 KB) [file 12033_2023_922_MOESM8_ESM.xlsx]

## Sheet: taxa.percents.table
Microbial community structure of each fecal sample
sample	group	g_Bacteroides	g_Faecalibacterium	g_Blautia	g_Escherichia-Shigella	g_Subdoligranulum	g_Romboutsia	g_Bifidobacterium	g_Klebsiella	g_Prevotella	g_Roseburia	g_Dialister	g_Ruminococcus	g_unclassified_f_Lachnospiraceae	g_Clostridium_sensu_stricto_1	g_Ruminococcus_torques_group	g_Agathobacter	g_Fusicatenibacter	g_Streptococcus	g_Alistipes	g_Anaerostipes	g_Eubacterium_hallii_group	g_Ruminococcus_gnavus_group	g_Lachnoclostridium	g_Erysipelotrichaceae_UCG-003	g_Lachnospiraceae_NK4A136_group	g_UCG-002	g_Dorea	g_norank_f_Eubacterium_coprostanoligenes_group	g_Fusobacterium	g_Coprococcus	g_Butyricicoccus	g_norank_f_norank_o_Vicinamibacterales	g_Collinsella	g_Holdemanella	g_unclassified_f_Ruminococcaceae	g_Erysipelatoclostridium	g_Monoglobus	g_Parabacteroides	g_Parasutterella	g_Christensenellaceae_R-7_group	g_norank_f_Vicinamibacteraceae	g_Eubacterium_eligens_group	g_Intestinibacter	g_Flavonifractor	g_norank_f_A4b	g_norank_f_norank_o_SBR1031	g_UCG-005	g_Phascolarctobacterium
F_S33	model	0.142337	0.0682429	0.0563024	0.274909	0.0380753	0	0.00328167	0.0092124	0.000118615	0.0361379	0	0.000909378	0.0119801	0	0.00865886	0.0231694	0.0138779	7.91e-05	0.0336075	0.00130476	0.0128895	0	0.00189783	0.00628657	0.00917286	0.0201645	0.0117824	0.0149059	0	0.0264906	0.0083821	0	7.91e-05	0	0.000316306	0	0.00241183	0.0101218	0	0.00193737	0	0	0	0	0	0	0.00249091	0.0120196
F_S32	model	0.0272788	0.17736	0.101036	0.00139404	0.0458131	0.0166651	0.000221779	0	0	0.0173621	0.0543991	0.0707474	0.0991667	0.111143	0.0253778	0	0.0120711	0.00487913	0	0	0.00972658	0.0101701	0.0227482	0.0256313	0.0154295	0.00167918	0.00807908	0	0.0341856	0	0.0463201	0	0	0	0	0.000728701	0.00266134	0.000633653	0.00199601	0.000126731	0	0.000316827	0	0.00690682	0	0	0	0
F_S31	model	0.154686	0.209527	0.0321382	0	0.192886	0.00731972	0.0878081	0.00563276	0	0	0.000543261	0.0858066	0.0102648	0.00231601	0.0317665	0	0.0140962	0.00577572	0.0168697	0.00574713	0.0113799	0.00511809	0.0135529	0	0.00917825	0.0103505	0.00514668	0	0.000457483	0.00903528	0	0	0.00932121	0	0.000285927	0.00551838	0.00217304	0	0.000142963	0.000543261	0	0	0.00686224	0.00228741	0	0	0.00102934	0.000142963
F_S30	model	0.108719	0.043238	0.0789549	0	0.156805	0	0.00744992	0	0	0.0171099	0.087795	0.114814	0.0229201	0	0	0.129251	0.00538248	0.000285164	0.0329008	0.00705782	0.0170742	0.00862622	0.0485849	0.00794896	0.000855493	0	0	0	0.00944607	0	0.0278748	0	0	0.0248806	0.000285164	0.000285164	0.00712911	0.00110501	0.00217438	0	0	0.00149711	0	0.00310116	0	0	0	0
F_S29	model	0.213674	0.405565	0.0228532	0	0.0278267	0.00484765	0.00264417	0.000220348	0.000220348	0.0103249	0	0	0.0169982	0.00421808	0.0420234	0.050617	0.00922312	0.00777512	0	0.00651599	0.00686225	0.00113322	0.00840468	0.036861	0.002172	0	0.00446991	0	0	0.00349408	0.00182574	0	0	0	0	0	0.00116469	0.00103878	0.00572904	0.00151095	0	0.0565664	0.00402921	0.000314782	0	0	0	0.00110174
F_S28	model	0.00271977	0.0038379	0.104953	0.0239642	0.0282554	0.403191	0.0256565	0.0637333	0	0	0	0	0.0134478	0.000815932	0.00426098	0	0	0.0118461	0.000604394	0	0	0.0257472	0.0113324	0	0	0	0	0	0.203318	0	0.000271977	0	0	0	0	0.0424587	0	0	0.000543955	0	0	0	0.0021456	0	0	0	0	0
F_S26	model	0.259332	0.210282	0.0287377	0.113241	0.0359018	0.000936215	0.0136362	0.00126186	0	0.00187243	0.0109904	0.00073269	0.00924004	0.00016282	0.00179102	0.115358	0.00720479	0	0.00696056	0	0	0.023324	0.0189278	0	0.00105833	0	0	0	0	0.00134326	0.00158749	0	0	0	0	0.0267839	0.00529165	0.00915863	0.00032564	0	0	0.0373265	0	0.00516954	0	0	0	0
F_S25	model	0.0186528	0.00476149	0.179844	0.00196575	0	0.130963	0.049668	0.413944	0	0	0.0139787	0	0.00537306	0.028831	0.00318889	0.000917351	0.00126682	0.00825616	0	0.0144592	0.0121003	0.0325441	0.00152892	0	0	0	0.0167744	0.000305784	0.000611567	0	0.00039315	0	0.0301852	0	0	0.00633409	0.00406255	0.0002621	0	0	0	0	0	0	0	0	0	0
F_S24	model	0.351703	0.105169	0.024234	0.00194182	0.0486621	0.00675754	0.00994213	0	7.77e-05	0.0198066	0.0165055	0.0252437	0.0490116	0.0165832	0.00854402	0.00279622	0.00151462	0.000504874	0.0347586	0.0267972	0.014486	0	0.000349528	0.000737893	0.0186803	0.0281953	0.00559245	0.00275739	0	0.0143695	0.000504874	0	0.00229135	0	0.000504874	0	0.00221368	0.00959261	0.00155346	0.0221368	0	0	0.0054371	0.000466038	0	0	0.00516525	0
F_S23	model	0.380608	0.0528749	0.0282457	0.00508149	0.0950375	0	0	0	0	0.218046	0.000595129	0.000686687	0.0412928	0	0	0.00640908	0.0111701	0	0.00640908	0.00929317	0.00924739	0.000503571	0.019685	0	0.00975096	0.0019685	0	0	0.000137337	0.00952207	0.0119941	0	0.00691265	0.00247207	0	0.00206006	0.00814869	0.0013276	0.00412012	0	0	0.00453214	0.000137337	0.00155649	0	0	0	0.000183117
F_S22	model	0.167895	0.0429172	0.0620035	0.0523346	0.0240106	0.000862658	0.0643039	0	0	0.0250171	0.00140182	0.00470867	0.03598	0.107545	0.00370224	0.0694799	0.00629021	0.000862658	0.000934546	0.0991337	0.0190144	0.0110348	0.00787175	0	0	7.19e-05	0.0311635	0.0451817	0	0	0.0260595	0	0	0	0	0.00129399	0.00273175	0.00172532	0.0156357	0	0	0.00183315	0.00097049	0.00265986	0	0	0	0.00420546
F_S21	model	0.149317	0	0.246798	0.00350294	0	0.0151794	0.0873257	0	0	0	0.189052	0	0.0247682	0.000424598	0	0	0.0617437	0.0355955	0	0.00219376	0	0.052261	0.014401	0	0	0	0	0	0	0	0.022256	0	0	0	0	0.0131979	0	0	0.00424598	0	0	0	0.00176916	0.0282712	0	0	0	0
F_S20	model	0.163345	0.0278873	0.0522576	0.0376212	0	0.0882447	0.0840527	0.00152758	0	0.0158443	0	0.0787595	0.0326122	0.00543536	0.0663611	0	0	0.0888131	0	0.00113681	0.0520445	0.011901	0.0131443	0	0.00923656	0.00252229	0.0129312	0.0384738	0	0	0	0	0.0179047	0	0	0.00230914	0.00479591	0.00344595	0	0.000142101	0	0.00106576	0.00614587	0.00348147	0	0	0	0.00127891
F_S2	model	0.128527	0.011542	0.0726015	0.0546878	0	0.0601493	0.0344074	0	0.00131076	0	0	0	0.00560714	0.0029128	0.0768251	0	0.0142727	0.00043692	0.12383	0.0179501	0	0.0338977	0.0464591	0	0	0	0.0154742	0.0290552	0	0	0.035609	0	0.0208629	0	0	0.00101948	0	0.057018	0.00975787	0	0	0	0.0121609	0.00637175	0	0	0	0.00196614
F_S19	model	0.253597	0.189993	0.00985179	0.0242406	0.202523	0	0.057512	0.112043	0.0168085	0.0103271	0	0.00280862	0.0150369	0.0137839	0	0	0	0.000648144	0	0.000604935	0	0.00877155	0.0290801	0.000820983	0	0	0.0094197	0	0	0	0.00259258	0	0	0	0	0.00198764	0	0.0135246	0	0	0	0	0	0.000734563	0	0	0	0
F_S18	model	0.0239061	0.468969	0.0194803	0.0181056	0.0261526	0.0259179	0.14451	0	0	0.000637049	0.016865	0	0.00831517	0.00479464	0.0304443	0.086907	0.00539816	0.00154233	0.000838223	0.0017435	0.00774518	0.00197821	0.00523051	0.00499581	0.000804694	0.000167645	0.00667226	0	0	0.000603521	0.000637049	0	0	0	0	6.71e-05	0.000335289	0.000637049	0.0265549	0	0	0	0	0.000100587	0	0	0	0
F_S17	model	0.0199977	0.0384481	0.045488	0.537965	0.119406	0.00220477	0.0160523	0	0	0.0267667	0.00154721	0.026728	0.00560863	0.0329556	0.0107144	0.0153174	0.00754264	0.00108305	0.000232081	0.00185665	0.0207713	0	0	0.00181797	0.00715584	0.000309442	0.00305574	0.00673036	0	0.00205005	0.00700112	0	0.00104437	0	0	0	0.00618884	0.000309442	0	0	0	0	0.00174061	0	0	0	0.000618884	0.000464163
F_S16	model	0.118955	0.248301	0.0143045	0.000284667	0.00850443	0.000569334	0.00864676	0	0.23211	0.0497812	0.0635164	0.00167242	0.00259759	0.0002135	0.00918052	0.0285735	0.00416326	0.00010675	0.0242679	0.000960752	0.000996335	0	0.00352276	0.000462584	0.00451909	0.0083621	0.00636943	0.0341245	0.000177917	0.0294986	0.00195709	0	0.00359392	0	0.00199267	0	0.000676084	0.00434117	0	0.00996335	0	0.00622709	0.000177917	0.000640501	0	0	0	7.12e-05
F_S15	model	0.189635	0.0455846	0.105368	0.10194	0.0504906	0.00309768	0.00684005	0.0230046	0.0142147	0.0127367	0.000204415	0.0559626	0.00908862	0.000204415	0.00809799	0	0.0196082	0.0548148	0.00180829	0.0118404	0.0310397	0.00122649	0.010095	0.0319045	0.00290899	0.0025945	0.00474873	0.00334927	0.000172967	0.00204415	0.00614818	0	0	0	0.0907761	0.000172967	0.00658846	0.00312913	0.0189006	0.000770489	0	0.000691867	0.000566073	0.00264168	0	0	0.000566073	0.0011007
F_S14	model	0.112513	0	0.136119	0.0819587	0	0.140552	0.0885889	0.0008787	0	0.0727723	0	0	0.0353876	0.000239645	0	0	0.0647042	0.0252826	0	0.0507249	0	0.0659424	0.00331509	0.0537205	0	0	0	0	0	0	0	0	0	0	0	0.0035148	0	0	0.0026361	0	0	0.00974558	0.00119823	0.00519232	0	0	0	0
F_S12	model	0.102813	0	0.050996	0.3876	0.00723719	0.0153697	0	0.0403641	0	0	0	0	0.0073491	0.0100351	0	0	0.0184287	0.000596881	0	0.155338	0	0.0257778	0.00928896	0	0	0	0	0	0	0	0	0	0	0	0	0.0108185	0	0	0	0	0	0	0.0171976	0.011005	0	0	0	0
F_S9	control	0.590425	0.000735867	0.0854471	0.00675266	0.0198251	0.021773	0.012553	0	0	0.00173145	0.000173145	0.000432863	0.0301705	0.00272704	0.040213	0	0.00207774	0.00212103	0.0174444	0.000259718	0	0.00497792	0.0085274	0	0	0	0.00458835	0	0	0	0.00272704	0	0.0044152	0	0	0.000995585	0	0.00934984	0.000259718	0	0	0	0.00203446	0.0141546	0	0	0	0.0112977
F_S8	control	0.191907	0.0780284	0.208622	0.00130296	0.00904624	0.0357382	0.0678654	0	0.000707319	0.0104981	0.010647	0.0374134	0.0182042	0.00342491	0.00684983	0.0204006	0.0385675	0.0862185	0	0	0	0.011131	0.0211823	0	0.000372273	0	0.00167523	0	0	0	0.00740823	0	0	0	0	0.00100514	0.0297074	0.00800387	0.00848783	0	0	0.000595637	0.0233788	0.00461619	0	0	0	0
F_S7	control	0.228305	0.0459515	0.178721	0.0300774	0.0298231	0.000508555	0.114098	0	0	0.00475862	0.0463874	0.000108976	0.0147118	0	0.0443896	0.000617531	0.0673472	0.00199789	0.000508555	0.0154019	0.0305496	0.0402121	0.00217952	0.0212866	0.00185259	0.000108976	0.022667	0	0.000326928	0.00922663	0.00138036	0	0	0	0	0.000254277	0.00268807	0.000508555	0.0102437	0	0	0	0	0.00290603	0	0	0	0
F_S6	control	0.214324	0.0961166	0.0197848	0.394158	0	0.0260678	0.00668404	0.00197179	0.000167101	0.0092574	0.00157075	0	0.0279727	0.0117305	0.00123655	0	0.0123655	0.0203863	0	0.021556	0.0220908	0.0127665	0.00885636	0	0.00340886	0	0.00340886	0	0.000802085	0	0.00160417	0	0	0	0	0.000601564	0.00491277	0	0	0	0	0	0.0145044	0.0202527	0	0	0	0
F_S5	control	0.236944	0.410323	0.0102547	0.00801358	0.0396944	0	0.000543294	0.00179966	0	0.0421392	0.00404075	0.0128353	0.00550085	0.000169779	0.0102547	0	0.00444822	0.015416	0.0163667	0.0101188	0.00427844	0.00105263	0.00295416	0.00166384	0.0286927	0.00057725	0.00862479	0.00471986	0.000305603	0.0121902	0.00424448	0	0	0	0.000543294	0	0.00135823	0.0140917	0.00424448	0	0	0.00804754	0	0.000237691	0	0	0.00108659	0
F_S40_B	control	0.0379627	0.223412	0.0784583	0.000762916	0.0630169	0.0292349	0.0317373	0	0.0129696	0.0230096	0.0184626	0.0229485	0.00430285	0.01004	0.0111386	0.0134578	0.0102231	0.00579816	0.0180048	0.00140377	0.00735451	0	0	0.0148311	0.00631695	0.00134273	0.0217584	0.0121151	0	0.0360707	0.00936861	0	0.0296317	0.158992	0.00302115	0	0.0148311	0.00521835	0	0.000396716	0	0.0106503	0.00665263	0.00100705	0	0	0.000915499	0
F_S4	control	0.078733	0.0107892	0.0837658	0	0.278223	0.0117643	0.00415212	0	0	0.0205089	0.193797	0.0863137	0.00364883	0.015885	0	0.00069202	0.00732912	0.00106949	0.00223334	0.00242207	0.0201629	0	0.0026108	0	0.0459249	0.0188418	0.00242207	0.0124564	0	0.0130855	0.00245352	0	0.00647982	0	0.000408921	0.000754931	0.00566198	0.00100657	0.0202259	0.00314554	0	0.00217043	0.0122362	0	0	0	0.000283099	0
F_S39_B	control	0.15722	0.216693	0.0697318	0	0.111823	0.0214035	0.00521455	0	0.113186	0.0389216	0	0.0283903	0.00603251	0.0265158	0.00381718	0.0134624	0.00933847	0.000306738	0.000817968	0.00252207	0.00555537	0	0.000443066	0.0043625	0.00988378	0.0030333	0.00630517	0.00920214	0	0.00835009	0.00552128	0	0.00017041	0.000749804	0	0	0.00981562	0.00119287	0.000136328	0.0327187	0	0.00201084	0.00313554	0.000102246	0	0	0.00105654	0.00126103
F_S38_B	control	0.148026	0	0.149916	0.0283813	0	0.163757	0.0483838	0.115086	0	0.0117058	0.000246437	0.00028751	8.21e-05	0.00213579	0	0	0.0216454	0.00632522	0	0.00164291	0	0.0390192	0.0474802	0	0	0	0.0071056	0	0.00057502	0	0	0	0	0	0	0.0824332	0.0472748	0	0	0	0	0.000369655	0.00624307	0.00870744	0	0	0	0
F_S37_A	control	0.0192257	0.279841	0.105648	0.0102312	0.0511562	0.0320429	0.041712	0	0	0.0551287	0.00652101	0.00247349	0.0264213	0.018851	0.0122925	0.00063711	0.0299816	0.00490949	0.00509688	0.0132294	0.0216992	0.000787018	0.00753289	0.0290822	0.00183637	0.000899449	0.0140914	0.0013117	0	0.014691	0.0122925	0	0.0180639	0.015478	0	0	0.00337293	0.00161151	0.000936926	0.00236105	0	0	0.0160402	0.000487202	0	0	0.000149908	0
F_S36_A	control	0.0039272	0.00075523	0.203119	0.0430859	0	0.00898724	0.00864738	0	0	0	0	0	0.0573597	0.163847	0.17223	0	0.00249226	0.0366664	0	0	0.00777887	0.0338343	0.00302092	0.144098	0	0	0.00966694	0	0.00823201	0	0.000339853	0	0.0256023	0	0	0.00332301	0	0.000113284	0.00026433	0	0	0	0.000944037	0	0	0	0	0
F_S35_A	control	0.175816	0.171284	0.0612147	0.000240327	0.0827068	0.00782779	0	0.011055	0.0454904	0.0714457	0.0124627	0.00755313	0.0215264	0.00645449	0.0173722	0.00147629	0.0118103	0	0.0700381	0.00353624	0.0278779	0.0011673	0.00559618	0.00164796	0.0323411	0.0121537	0.0097504	0.0109864	0	0.0049782	0.00357057	0	0.00490953	0	0.000446321	0	0.00411989	0.00648883	0.00161362	0.00154496	0	0.00212861	0.000514986	0.00140763	0	0	0.00319291	0.0037079
F_S34_A	control	0.336048	0.110102	0.0486557	0.0303315	0.0159227	0.0336727	0.00318455	0	0	0.0692247	0.0187418	0.0151396	0.0110154	0.0045941	0.009136	0	0.0127904	0.00433307	0.0534064	0.00281911	0.0064213	0.0037066	0.0027147	0.00589924	0.0142522	0.0125294	0.00506395	0.0105978	0	0.0109632	0.0045941	0	0.00146176	0.00433307	0	0	0.00125294	0.0102845	0.000887497	0.0073088	0	0	0.00448969	0.000991908	0	0	0.00198382	0.00135735
F_S3	control	0.134662	0.161651	0.0288039	0	0.0313875	0	0.00181552	0	0.0190629	0.00146638	0.115914	0.00750646	0.0597025	0	0	0	0.010928	0.00150129	0.0216116	0.00708749	0.0106138	0	0.00139655	0.000418965	0.0183646	0.0570491	0.0183297	0.041687	0	0.0149082	0.00747154	0	0.0114517	0.00212974	0.00209483	6.98e-05	0.000628448	0.00600517	0	0.0343551	0	0.000872844	0	0	0	0	0.0131625	0.00624956
F_S27	control	0.208912	0.0400128	0.0214989	0.000390889	0.000497495	0.00266515	0.00987882	0.496642	0	0.00717814	0.00099499	0.0178032	0.0116556	0.00405103	0	0.0642479	0.00785331	0.0256565	0.00245194	0.0320529	0.0149959	0.00316264	0.00817313	0	0.000355353	0	0	0	0	0	0.00053303	0	0	0	0	0.000142141	0.000284283	0.00529477	0	0.000461959	0	0.000142141	0.00159909	0.0029139	0	0	0	0.000355353
F_S13	control	0	0.00332737	0.168745	0.0885248	0	0.573006	0.00025165	0	0	0	0	0.00855609	0.000419416	0.00508892	0	0	0.0063192	0.0061794	0	0	0.0520915	0.00671066	0.000503299	0	0	0	0	0	0	0	0.000195728	0	0.0320434	0	0	0.00693435	0.00156582	0	0	0	0	0	0.00327145	0	0	0	0	0
F_S11	control	0.202175	0.29051	0.0342613	0.000437844	0.0312329	0	0.050498	0	0.00240814	0.0675375	0	0.0470318	0.0184989	0.00273653	0.0110921	0	0.0104353	0.00474331	0.0418871	0.00467034	0.0178786	0.00747984	0.0175503	0.000839202	0.00142299	0.000547305	0.00135002	0.0144489	0	0.0126975	0.000912176	0	0.000218922	0	0	0.00244463	0.00919473	0.00156894	0	0.0411939	0	0	0.000437844	0.000875689	0	0	0.000109461	0.00200679
F_S10	control	0.00797872	0.300968	0.308118	0.0997994	0.000130799	0.0352285	0.000523195	0.00161319	0	0	0	0	0.0643966	0.0627398	0	0.0211894	0.0112051	0.00178758	0	0.00466515	0.00261597	0.00213638	0.00418556	0.00239798	0	0.000784792	0.0105511	0	0.00244158	0.000217998	0.000435996	0	0.000523195	0	0	0	0	0	0	0	0	0	0	0	0	0	0	0
F_S1	control	0.00245676	0.00581865	0.000711169	0.583385	0.0233393	0	0.00695006	0	0.357427	0	0	0	0	0	0	0	0	0.000290933	0	0	0	0	0	0.000129303	0	0	0	0	0	0	0.000905124	0.000808146	0	0.000129303	0.000258607	0	0	0	0.00129303	0	0	0	0	0	0	0.000290933	0	0
[truncated: 36 more columns]
