# Supplementary material for: Identification of Diagnostic Biomarkers for Compensatory Liver Cirrhosis Based on Gut Microbiota and Urine Metabolomics Analyses
Source: Mol Biotechnol. 2023 Oct 24;66(11):3164–81. doi: 10.1007/s12033-023-00922-9 (PMC11549169; doi:10.1007/s12033-023-00922-9)
Supplement: Supplementary file 9 — Supplementary file9 Table S5: Results of UPLC-MS analysis through data pre-processing. (XLSX 752 KB) [file 12033_2023_922_MOESM9_ESM.xlsx]

## Sheet: Sheet2
Results of UPLC-MS analysis through data pre-processing
metab_ID	Name	Mode_ID	RSD	mz	rt	Adducts	Formula	KEGG_compound_ID
metab_9999	Estriol-17-glucuronide	neg_4276	0.0353593	445.184	5.81952	M-H2O-H	C24H32O9	C11346
metab_9983	1,4'-Bipiperidine-1'-carboxylic acid	neg_4260	0.0446645	257.15	5.84297	M+FA-H	C11H20N2O2	C16836
metab_992	Imidazole acetol-phosphate	pos_1899	0.140668	238.057	3.07505	M+NH4	C6H9N2O5P	C01267
metab_9918	Estrone glucuronide	neg_4201	0.224195	491.194	5.88217	M+FA-H	C24H30O8	C11133
metab_9914	Indole-3-acetic Acid	neg_4199	0.108003	174.055	5.88998	M-H	C10H9NO2	C00954
metab_9911	Genipin	neg_4196	0.113539	207.065	5.88998	M-H2O-H	C11H14O5	C09780
metab_9865	Eriojaposide B	neg_4154	0.119427	497.238	5.90562	M-H2O-H	C25H40O11	C17889
metab_985	4-Fumarylacetoacetic acid	pos_1892	0.0585277	242.066	3.06713	M+ACN+H	C8H8O6	C01061
metab_9835	Tauroursodeoxycholic acid	neg_4127	0.0419196	498.288	5.92125	M-H	C26H45NO6S	C16868
metab_977	Phenethylamine glucuronide	pos_1885	0.148729	315.155	3.04342	M+NH4	C14H19NO6	C03033
metab_9768	Abscisic Acid	neg_4067	0.0985905	263.129	5.95238	M-H	C15H20O4	C06082
metab_9715	Cervonoyl ethanolamide	neg_4018	0.0843383	393.239	5.97573	M+Na-2H	C24H36O3	C13828
metab_9714	17a,21-Dihydroxy-5b-pregnane-3,11,20-trione	neg_4017	0.233737	407.206	5.97573	M+FA-H	C21H30O5	C05469
metab_9689	Dihydrocortisol	neg_3995	0.0690621	409.222	5.98357	M+FA-H	C21H32O5	C05471
metab_966	2-Aminobenzoic Acid	pos_1875	0.019174	120.045	3.02767	M+H-H2O	C7H7NO2	C00108
metab_9640	4'-Phosphopantothenoylcysteine	neg_3950	0.0350116	437.054	6.00703	M+Cl	C12H23N2O9PS	C04352
metab_9624	LysoPC(16:1(9Z)/0:0)	neg_3936	0.0482543	530.266	6.01485	M+K-2H	C24H48NO7P	C04230
metab_958	Melatonin	pos_1868	0.0540386	296.135	3.00385	M+ACN+Na	C13H16N2O2	C01598
metab_9515	3-Oxododecanoic acid	neg_3838	0.0236002	259.155	6.06942	M+FA-H	C12H22O3	C02367
metab_9454	2-Propylglutaric acid	neg_3782	0.0515865	407.192	6.10062	2M+Hac-H	C8H14O4	C16658
metab_9434	5-Keto-D-Gluconate	neg_3764	0.0203309	193.034	6.11618	M-H	C6H10O7	C01062
metab_9402	All-trans-Retinoic acid	neg_3735	0.103992	321.181	6.13183	M+Na-2H	C20H28O2	C00777
metab_939	2-Methylaniline	pos_1850	0.158455	108.081	2.9721	M+H	C7H9N	C14403
metab_9297	3-(4-Hydroxyphenyl)lactate	neg_364	0.0330507	181.05	3.92223	M-H, 2M-H	C9H10O4	C03672
metab_9281	2-Polyprenyl-3-methyl-5-hydroxy-6-methoxy-1,4-benzoquinone	neg_3625	0.0840764	349.165	6.22562	M+FA-H	C18H24O4	C17562
metab_927	3,7-Dimethyl-2E,6-octadienyl acetate	pos_184	0.0304502	161.133	6.15405	M+H-2H2O, M+H, M+H-H2O	C12H20O2	C09861
metab_926	Psilocin	pos_1839	0.0977927	447.216	2.94817	2M+K	C12H16N2O	C08312
metab_9256	Traumatic Acid	neg_3601	0.0253519	227.128	6.2491	M-H	C12H20O4	C16308
metab_9244	Rishitin	neg_3591	0.0656585	267.16	6.25693	M+FA-H	C14H22O2	C09715
metab_9242	Phenylacetic Acid	neg_359	0.0526641	135.044	3.92223	M-H2O-H, M-H	C8H8O2	C07086
metab_9227	Prostaglandin D3	neg_3576	0.0628562	395.207	6.27257	M+FA-H	C20H30O5	C13802
metab_9197	9,10-DiHOME	neg_3549	0.0333917	313.238	6.31948	M-H	C18H34O4	C14828
metab_9158	9E-Heptadecenoic acid	neg_3512	0.0641522	313.238	6.49232	M+FA-H	C17H32O2	C16536
metab_9131	NORETHINDRONE ACETATE	neg_3489	0.046409	339.199	6.85237	M-H	C22H28O3	C08152
metab_9099	3-Hydroxycarbamazepine	neg_346	0.00815051	289.038	3.86773	M-H, M+K-2H	C15H12N2O2	C16602
metab_9037	Chenodeoxycholic acid glycine conjugate	neg_3403	0.275582	448.306	7.60642	M-H	C26H43NO5	C05466
metab_901	4-Hydroxyvalproic acid	pos_1816	0.0660504	202.144	2.91658	M+ACN+H	C8H16O3	C16649
metab_896	Gentisyl Alcohol	pos_1811	0.0258602	141.055	2.90865	M+H	C7H8O3	C10792
metab_8933	N-Acetyl-glucosamine 1-phosphate	neg_331	0.289563	346.054	3.78193	M-H, M+FA-H	C8H16NO9P	C04256
metab_8855	1,7-Dimethyluric Acid	neg_324	0.0513709	195.051	3.7511	M-H, 2M-H	C7H8N4O3	C16356
metab_871	KOBUSONE	pos_179	0.0147535	223.169	6.05883	M+H-H2O, M+H, M+H-2H2O	C14H22O2	C16983
metab_8705	Tetradecanedioic acid	neg_3104	0.025663	257.175	6.15528	M-H	C14H26O4	C11002
metab_8704	Diethyl Phthalate	neg_3103	0.176469	221.081	6.15528	M-H	C12H14O4	C14175
metab_8674	13,14-Dihydro-15-keto-PGE2	neg_3077	0.0585828	397.222	6.12402	M+FA-H	C20H32O5	C04671
metab_8629	Perillic Acid	neg_3035	0.0886827	165.091	6.07717	M-H	C10H14O2	C11924
metab_8554	Terbutaline	neg_2969	0.0462119	270.135	6.0225	M+FA-H	C12H19NO3	C07129
metab_8523	9-Oxo-nonanoic acid	neg_2940	0.0374607	217.107	5.9992	M+FA-H	C9H16O3	C16322
metab_8511	Laurenobiolide	neg_293	0.0444452	311.124	3.58788	M-H2O-H, M+Na-2H	C17H22O4	C09492
metab_8488	Gamma-Glutamyl-beta-aminopropiononitrile	neg_2909	0.0686448	457.202	5.97573	2M+Hac-H	C8H13N3O3	C06114
metab_8479	P-Salicylic acid	neg_2900	0.0489231	137.023	5.97573	M-H	C7H6O3	C00156
metab_8402	4-Isopropylbenzoic Acid	neg_2830	0.205931	163.075	5.92125	M-H	C10H12O2	C06578
metab_8401	N4-Acetylcytidine	neg_283	0.0402561	284.088	3.41617	M-H, M+FA-H	C11H15N3O6	C22293
metab_8380	N-Methylserotonin	neg_2810	0.110193	425.218	5.8978	2M+FA-H	C11H14N2O	C06212
metab_835	N-Methylaniline	pos_1757	0.0548267	108.081	2.79748	M+H	C7H9N	C02299
metab_834	Acetyl-N-formyl-5-methoxykynurenamine	pos_1756	0.0964225	282.145	2.78948	M+NH4	C13H16N2O4	C05642
metab_8320	4-Allylpyrocatechol	neg_2756	0.0442716	149.06	5.85088	M-H	C9H10O2	C10490
metab_8295	Nirvanol	neg_2733	0.0890463	241.038	5.81168	M+K-2H	C11H12N2O2	C14916
metab_8278	Aloe-Emodin	neg_2718	0.126955	269.045	5.7804	M-H	C15H10O5	C10294
metab_8268	Paliperidone	neg_2709	0.102229	407.192	5.76477	M-H2O-H	C23H27FN4O3	C21516
metab_8257	Xanthosine	neg_27	0.0567907	283.068	3.291	M-H, M+K-2H, 2M-H	C10H12N4O6	C01762
metab_8229	Arecoline	neg_2674	0.0955677	136.076	5.6944	M-H2O-H	C8H13NO2	C10129
metab_8204	Phenoxyacetic Acid	neg_2651	0.0432078	151.039	5.65528	M-H	C8H8O3	C02181
metab_8182	Argininosuccinic acid	neg_2630	0.0219369	325.092	5.60835	M+Cl	C10H18N4O6	C03406
metab_8172	Benazeprilat	neg_2621	0.0814748	417.14	5.5927	M+Na-2H	C22H24N2O5	C21541
metab_8148	Saxitoxin	neg_260	0.0916648	334.104	3.424	M+Cl, M+K-2H	C10H17N7O4	C13757
metab_8142	Tyrosol	neg_2595	0.128348	137.06	5.54572	M-H	C8H10O2	C06044
metab_8139	Undecylenic acid	neg_2592	0.0221828	229.144	5.53007	M+FA-H	C11H20O2	C13910
metab_813	1-(beta-D-Ribofuranosyl)-1,4-dihydronicotinamide	pos_1737	0.0220055	257.113	2.73397	M+H	C11H16N2O5	C15497
metab_8122	D-Threo biopterin	neg_2577	0.0976594	272.054	5.50635	M+Cl	C9H11N5O3	C06313
metab_812	2-Amino-4-oxo-6-(1',2',3'-trihydroxypropyl)-diquinoid-7,8-dihydroxypterin	pos_1736	0.125387	254.089	2.72598	M+H-2H2O	C9H15N5O6	C05253
metab_8093	L-Acetylcarnitine	neg_2550	0.141013	238.084	5.44383	M+Cl	C9H17NO4	C02571
metab_8074	Ethyl tiglate	neg_2533	0.106699	149.06	5.41253	M+Na-2H	C7H12O2	C08487
metab_8035	Taxiphyllin	neg_2499	0.0403559	356.098	5.34998	M+FA-H	C14H17NO7	C01855
metab_8026	3-Hydroxy-2-methylpyridine-4,5-dicarboxylate	neg_2490	0.0270328	178.014	5.34177	M-H2O-H	C8H7NO5	C04604
metab_8013	Ac-Tyr-OEt	neg_2479	0.0421458	250.108	5.30267	M-H	C13H17NO4	C01657
metab_800	Guanosine	pos_1725	0.0774559	284.099	2.67855	M+H	C10H13N5O5	C00387
metab_799	Hydroxyphenylacetylglycine	pos_1724	0.034144	210.076	2.67855	M+H	C10H11NO4	C05596
metab_7985	Ginkgolide J	neg_2453	0.0959384	469.134	5.24	M+FA-H	C20H24O10	C07604
metab_798	3'-Adenylic Acid	pos_1723	0.0567628	330.06	2.6706	M+H-H2O	C10H14N5O7P	C01367
metab_7899	Salicyluric Acid	neg_2375	0.0414501	194.045	5.07587	M-H	C9H9NO4	C07588
metab_7892	5-Hydroxyindoleacetaldehyde	neg_2369	0.132605	220.061	5.06023	M+FA-H	C10H9NO2	C05634
metab_7884	N-Formyl-L-glutamic acid	neg_2361	0.0981906	395.097	5.03678	2M+FA-H	C6H9NO5	C01045
metab_785	Anthralin	pos_1711	0.0461816	249.054	2.61515	M+Na	C14H10O3	C06831
metab_7842	2-Polyprenyl-6-methoxy-1,4-benzoquinone	neg_2323	0.0272828	295.129	4.96642	M+Na-2H	C17H22O3	C17560
metab_782	7-Aminomethyl-7-carbaguanine	pos_1709	0.0415687	162.076	2.61515	M+H-H2O	C7H9N5O	C16675
metab_780	Adenosine	pos_1707	0.0128197	268.104	2.60718	M+H	C10H13N5O4	C00212
metab_78	5-Phenyl-1,3-oxazinane-2,4-dione	pos_1069	0.0443815	192.066	5.48708	M+H-H2O, M+H	C10H9NO3	C16596
metab_777	3-Hydroxypicolinic acid	pos_1704	0.0779525	140.034	2.58328	M+H	C6H5NO3	C18620
metab_7743	Beta-Guanidinopropionic acid	neg_2232	0.0636811	261.134	4.76412	2M-H	C4H9N3O2	C03065
metab_773	Propionylcarnitine	pos_1700	0.0182926	218.139	2.5595	M+H	C10H19NO4	C03017
metab_7698	5-Methylcytosine	neg_2192	0.117542	106.041	4.68655	M-H2O-H	C5H7N3O	C02376
metab_7679	4a-Hydroxytetrahydrobiopterin	neg_2175	0.100505	292.082	4.65495	M+Cl	C9H15N5O4	C15522
metab_7659	17beta-Estradiol 3-sulfate	neg_2156	0.0729561	333.119	4.61585	M-H2O-H	C18H24O5S	C08357
metab_7641	N2-Succinyl-L-ornithine	neg_214	0.0516153	231.098	3.18947	M-H, M+Na-2H	C9H16N2O5	C03415
metab_7617	Isochorismate	neg_2118	0.0226277	225.04	4.5453	M-H	C10H10O6	C00885
metab_7603	Cis-p-Coumaric acid	neg_2105	0.10227	209.045	4.50628	M+FA-H	C9H8O3	C06738
metab_7572	Terephthalic Acid	neg_2078	0.0996847	165.018	4.45158	M-H	C8H6O4	C06337
metab_7563	Inosine	neg_207	0.0402512	267.073	3.1504	M-H, M+Na-2H	C10H12N4O5	C00294
metab_753	S-Adenosyl-L-homocysteine	pos_1683	0.0331537	385.129	2.48808	M+H	C14H20N6O5S	C00021
metab_752	5-Acetylamino-6-amino-3-methyluracil	pos_1682	0.0248291	199.083	2.48808	M+H	C7H10N4O3	C16366
metab_7510	3-Succinoylpyridine	neg_2021	0.0999437	160.039	4.32832	M-H2O-H	C9H9NO3	C19569
metab_7496	5-Acetamidovalerate	neg_2009	0.0853626	180.066	4.31293	M+Na-2H	C7H13NO3	C03087
metab_7488	S-Prenyl-L-cysteine	neg_2001	0.0792838	234.08	4.28957	M+FA-H	C8H15NO2S	C06751
metab_7453	Arbutin	neg_1971	0.0546208	317.087	4.23478	M+FA-H	C12H16O7	C06186
metab_7442	Cyclo-dopa 5-O-glucoside	neg_1961	0.0958644	338.088	4.21137	M-H2O-H	C15H19NO9	C17751
metab_7440	Uric Acid	neg_196	0.0179781	167.02	1.17372	M-H, 2M-H	C5H4N4O3	C00366
metab_744	6-Hydroxyhexanoic acid	pos_1675	0.0639997	174.113	2.46415	M+ACN+H	C6H12O3	C06103
metab_741	L-Rhamnulose	pos_1672	0.137629	206.103	2.44827	M+ACN+H	C6H12O5	C00861
metab_7404	5-Hydroxyferulate	neg_1927	0.0787675	209.045	4.1566	M-H	C10H10O5	C05619
metab_7398	L-Methionine	neg_1920	0.124104	343.103	4.14095	2M+FA-H	C5H11NO2S	C00073
metab_7394	Trans-Chlorogenic acid	neg_1917	0.0392044	399.093	4.13313	M+FA-H	C16H18O9	C00852
metab_7368	Pyrimidine	neg_1894	0.180114	239.103	4.09405	3M-H	C4H4N2	C00396
metab_7367	Homovanillic Acid	neg_1893	0.0499029	227.056	4.09405	M+FA-H	C9H10O4	C05582
metab_7365	2-Acetolactate	neg_1891	0.0815372	153.018	4.09405	M+Na-2H	C5H8O4	C00900
metab_7353	D-Tagatose 6-phosphate	neg_1880	0.0612865	296.979	4.0784	M+K-2H	C6H13O9P	C01097
metab_7333	Carbamazepine-O-quinone	neg_1862	0.0363331	303.017	4.0393	M+K-2H	C15H10N2O3	C16606
metab_7331	Sinapic Acid	neg_1860	0.0405319	223.06	4.0393	M-H	C11H12O5	C00482
metab_729	Beta-Alanyl-L-lysine	pos_1661	0.0450752	182.129	2.40063	M+H-2H2O	C9H19N3O3	C05341
metab_724	Homocitrulline	pos_1657	0.0410343	231.145	2.3136	M+ACN+H	C7H15N3O3	C02427
metab_7208	Pyruvaldehyde	neg_175	0.0201862	189.04	1.96118	M+FA-H, 2M+FA-H	C3H4O2	C00546
metab_7167	Bergenin	neg_1712	0.0480678	327.072	3.83645	M-H	C14H16O9	C09919
metab_7140	Isopyridoxal	neg_1689	0.0342946	148.039	3.78977	M-H2O-H	C8H9NO3	C06051
metab_7125	Ibuprofen glucuronide	neg_1675	0.0898283	419.112	3.76673	M+K-2H	C19H26O8	C03033
metab_7095	Protocatechuic Acid	neg_1647	0.0817984	153.018	3.7048	M-H	C7H6O4	C00230
metab_7091	4-(Methylnitrosamino)-1-(3-pyridyl)-1-butanol glucuronide	neg_1643	0.182818	366.13	3.68917	M-H2O-H	C16H23N3O8	C19605
metab_7075	2,6-Dimethoxy-1,4-benzoquinone	neg_1629	0.257917	213.04	3.67352	M+FA-H	C8H8O4	C10331
metab_7059	3-Methyldioxyindole	neg_1614	0.0494525	162.055	3.65795	M-H	C9H9NO2	C05834
metab_7011	Cis-Melilotoside	neg_1571	0.22497	371.097	3.60353	M+FA-H	C15H18O8	C05839
metab_701	4-Hydroxybenzaldehyde	pos_1635	0.0313837	123.044	1.9332	M+H	C7H6O2	C00633
metab_6978	Cis-2-Methylaconitate	neg_1541	0.0647166	169.013	3.54885	M-H2O-H	C7H8O6	C04225
metab_696	4-Methylbenzoic acid	pos_1630	0.0250916	119.05	1.8777	M+H-H2O	C8H8O2	C01454
metab_694	Dopamine	pos_1629	0.0307475	136.076	1.86972	M+H-H2O	C8H11NO2	C03758
metab_6933	Adipic Acid	neg_1500	0.0133991	145.049	3.49442	M-H	C6H10O4	C06104
metab_6932	Oxoglutaric acid	neg_150	0.0223233	145.013	1.13473	M-H, M+Na-2H	C5H6O5	C00026
metab_690	Didemethylcitalopram	pos_1624	0.0819531	279.131	1.7825	M+H-H2O	C18H17FN2O	C16609
metab_6893	Galactosylglycerol	neg_1465	0.0523331	235.082	3.43185	M-H2O-H	C9H18O8	C05401
metab_6833	3-Hydroxyanthranilic Acid	neg_1410	0.158392	152.034	3.3535	M-H	C7H7NO3	C00632
metab_681	5-(2'-Carboxyethyl)-4,6-Dihydroxypicolinate	pos_1616	0.050533	245.077	1.63987	M+NH4	C9H9NO6	C05655
metab_6801	1-Methylguanine	neg_1382	0.0644862	164.057	3.31448	M-H	C6H7N5O	C04152
metab_6791	Quinic Acid	neg_1373	0.0742127	191.055	3.30663	M-H	C7H12O6	C00296
metab_6768	1-Methyluric acid	neg_1352	0.0512533	181.036	3.291	M-H	C6H6N4O3	C16359
metab_6766	4-Hydroxyphenylacetaldehyde	neg_1350	0.0538176	135.044	3.291	M-H	C8H8O2	C03765
metab_6752	Liquiritin	neg_1338	0.115482	399.112	3.26762	M-H2O-H	C21H22O9	C16989
metab_673	Cytarabine	pos_1609	0.0155815	226.082	1.55267	M+H-H2O	C9H13N3O5	C02961
metab_6724	4-(Glutamylamino) butanoate	neg_1312	0.0506549	213.087	3.20512	M-H2O-H	C9H16N2O5	C15767
metab_6720	Glutamine-betaxanthin	neg_1309	0.0811081	320.091	3.15822	M-H2O-H	C14H17N3O7	C08568
metab_6718	2-Keto-6-acetamidocaproate	neg_1307	0.062691	208.061	3.14257	M+Na-2H	C8H13NO4	C05548
metab_6712	Porphobilinogen	neg_1301	0.0553909	271.093	3.10362	M+FA-H	C10H14N2O4	C00931
metab_6708	Thymidine	neg_1299	0.163794	287.088	3.08795	M+FA-H	C10H14N2O5	C00214
metab_6691	Pyrroline hydroxycarboxylic acid	neg_1283	0.0418048	317.098	2.95497	2M+Hac-H	C5H7NO3	C04281
metab_6638	Glutamylglutamic acid	neg_1235	0.0211054	257.077	2.48528	M-H2O-H	C10H16N2O7	C01425
metab_6628	N-Acetylaspartylglutamic Acid	neg_1226	0.0338083	303.083	2.25825	M-H	C11H16N2O8	C12270
metab_6612	Deoxycytidine	neg_1211	0.12193	272.088	2.01585	M+FA-H	C9H13N3O4	C00881
metab_6608	Xanthine	neg_1208	0.0270574	151.025	1.9924	M-H	C5H4N4O2	C00385
metab_6604	Gamma-Glutamylglutamic acid	neg_1204	0.0459541	257.077	1.96118	M-H2O-H	C10H16N2O7	C05282
metab_6595	3-Methylguanine	neg_1197	0.0347309	164.057	1.87535	M-H	C6H7N5O	C02230
metab_6578	Trans-Aconitic Acid	neg_1181	0.0186399	173.008	1.361	M-H	C6H6O6	C02341
metab_6574	6-Hydroxynicotinic Acid	neg_1178	0.100626	138.018	1.29868	M-H	C6H5NO3	C01020
metab_6563	Citramalic Acid	neg_1168	0.0278138	147.029	1.20498	M-H	C5H8O5	C00815
metab_6558	D-Malic acid	neg_1163	0.0262773	115.002	1.18935	M-H2O-H	C4H6O5	C00497
metab_6542	L-Cysteinesulfinic acid	neg_1149	0.0296296	173.986	1.15818	M+Na-2H	C3H7NO4S	C00606
metab_653	Urocanic Acid	pos_1591	0.0302209	139.05	1.1561	M+H	C6H6N2O2	C00785
metab_6501	3-Mercaptolactic acid	neg_1111	0.178259	167.001	1.08793	M+FA-H	C3H6O3S	C05823
metab_649	N-Methylglutamic acid	pos_1588	0.063964	162.076	1.14042	M+H	C6H11NO4	C01046
metab_6476	Myo-Inositol	neg_1088	0.0149444	179.055	1.00982	M-H	C6H12O6	C00137
metab_6454	D-Sorbitol	neg_1068	0.0382603	181.071	0.939417	M-H	C6H14O6	C00794
metab_6448	Taurine	neg_1062	0.037909	124.006	0.915917	M-H	C2H7NO3S	C00245
metab_6427	2-Oxoarginine	neg_1043	0.0239611	154.061	0.806433	M-H2O-H	C6H11N3O3	C03771
metab_64	(+/-)-Enterolactone	pos_1056	0.0386255	299.128	5.56648	M+H-H2O, M+H	C18H18O4	C18165
metab_6377	Indolelactic acid	neg_1	0.0294047	204.066	5.50635	M-H, 2M-H, M+FA-H, M+Cl, M-H2O-H	C11H11NO3	C02043
metab_6375	Trans-Cinnamic Acid	pos_2166	0.0872115	131.05	3.72542	M+H-H2O	C9H8O2	C00423
metab_6374	Salicylic Acid	pos_1283	0.0543495	121.029	3.234	M+H-H2O, M+H	C7H6O3	C00805
metab_6373	S-(2-Methylpropionyl)-dihydrolipoamide-E	pos_5121	0.153412	341.134	3.74137	M+ACN+Na	C12H23NO2S2	C04424
metab_6372	Retinol	pos_875	0.0699023	269.226	6.18588	M+H-H2O, M+H	C20H30O	C00473
metab_6371	Pyrocatechol	pos_5403	0.0516008	111.045	3.30512	M+H	C6H6O2	C00090
metab_6370	Phenylpropanolamine	pos_2658	0.088126	134.097	5.32775	M+H-H2O	C9H13NO	C07911
metab_6369	Penicillic Acid	pos_4886	0.0356489	135.044	4.21807	M+H-2H2O	C8H10O4	C19495;C16804
metab_6368	PPA	pos_2704	0.0427729	163.112	5.46328	M+H	C11H14O	C05682
metab_6367	P-Coumaric Acid	pos_5329	0.0372379	147.044	3.43858	M+H-H2O	C9H8O3	C02646
metab_6366	P-Aminobenzoic acid	pos_2471	0.144228	179.082	4.72912	M+ACN+H	C7H7NO2	C07527
metab_6365	Ornithine	pos_6307	0.114608	133.098	0.777283	M+H	C5H12N2O2	C00077
metab_6364	Norlaudanosoline	pos_4350	0.136001	305.15	5.22412	M+NH4	C16H17NO4	C02916
metab_6363	N-Acetyl-D-galactosamine	pos_220	0.0435049	204.087	6.19383	M+H-2H2O, M+H, M+H-H2O	C8H15NO6	C01132
metab_6361	L-Glutamic Acid	pos_5088	0.0179795	130.05	3.81278	M+H-H2O	C5H9NO4	C00025
metab_6359	L-Cystine	pos_6043	0.0211035	223.021	1.8777	M+H-H2O	C6H12N2O4S2	C00491
metab_6358	L-2-Aminobutyric acid	pos_1569	0.0400277	104.071	1.03765	M+H	C4H9NO2	C02356
metab_6357	Kynurenine	pos_1345	0.0247693	209.092	2.8532	M+H, M+NH4	C10H12N2O3	C00328
metab_6355	Isosafrole	pos_4480	0.0399362	163.076	4.96888	M+H	C10H10O2	C10472
metab_6354	Isoalliin	pos_5910	0.0249625	178.053	2.6548	M+H	C6H11NO3S	C08265;C08295
metab_6353	Indole	pos_1998	0.0340113	159.092	3.28927	M+ACN+H	C8H7N	C00463
metab_6352	Estrone	pos_4682	0.0896353	315.134	4.60925	M+2Na-H	C18H22O2	C02538
metab_6351	Enalaprilat	pos_5493	0.0332648	366.202	3.17837	M+NH4	C18H24N2O5	C06977
metab_6350	Deoxycholic acid glycine conjugate	pos_46	0.0316171	432.311	6.20967	M+H-H2O, 2M+H, M+H, M+NH4	C26H43NO5	C05464
metab_6349	Dehydrovomifoliol	pos_2850	0.0427479	223.133	5.9165	M+H	C13H18O3	C02533
metab_6348	D-TYROSINE	pos_5163	0.0573039	182.081	3.68568	M+H	C9H11NO3	C06420
metab_6347	D-Arabitol	pos_1655	0.169226	135.065	2.24217	M+H-H2O	C5H12O5	C00532
metab_6346	Coproporphyrin I	pos_3558	0.100312	655.277	6.20967	M+H	C36H38N4O8	C05769
metab_6343	Benzoic Acid	pos_1222	0.0458847	105.034	3.81278	M+H-H2O, M+H	C7H6O2	C00261
metab_6342	Ascorbic Acid	pos_2920	0.133252	141.018	6.06678	M+H-2H2O	C6H8O6	C01041
metab_6340	Allysine	pos_85	0.0100145	146.081	2.5753	M+H, M+Na, M+H-H2O	C6H11NO3	C04076
metab_634	N-Acetylputrescine	pos_1574	0.0339865	131.118	1.08507	M+H	C6H14N2O	C02714
metab_6339	Acetylcysteine	pos_5522	0.0537493	164.038	3.1465	M+H	C5H9NO3S	C06809
metab_6338	7-Methylguanine	pos_1627	0.0222398	166.073	1.82222	M+H	C6H7N5O	C02242
metab_6335	3-Hydroxybutanoic Acid	pos_6355	0.060264	87.0448	0.553717	M+H-H2O	C4H8O3	C01089
metab_6334	2-Hydroxycinnamic acid	pos_1450	0.024057	182.081	1.86972	M+H, M+NH4	C9H8O3	C01772;C05838
metab_6333	11-beta-Hydroxyandrosterone-3-glucuronide	pos_3762	0.0928066	500.286	6.04325	M+NH4	C25H38O9	C05643
metab_6332	(+)-3-Carene	pos_4599	0.120785	137.133	4.753	M+H	C10H16	C09839
metab_628	Turicine	pos_1568	0.0446817	160.097	1.02195	M+H	C7H13NO3	C21513
metab_627	Imidazole Lactic Acid	pos_1567	0.0465788	157.061	1.01413	M+H	C6H8N2O3	C05568
metab_626	Creatine	pos_1566	0.0301538	132.077	1.01413	M+H	C4H9N3O2	C00300
metab_623	Creatinine	pos_1563	0.03835	227.125	0.9828	2M+H	C4H7N3O	C00791
metab_6211	Curdione	pos_890	0.0222769	237.185	6.162	M+H-2H2O, M+H	C15H24O2	C17493
metab_6205	Prostaglandin E1	pos_885	0.0584219	319.227	6.16998	M+H-2H2O, M+ACN+Na	C20H34O5	C04741
metab_6153	Ethisterone	pos_836	0.0529257	313.213	6.2733	M+H, M+Na	C21H28O2	C14487
metab_6126	Sebacic acid	pos_811	0.056821	185.117	7.36723	M+H-H2O, M+H	C10H18O4	C08277
metab_6108	Triethanolamine	pos_796	0.0173163	150.113	7.63728	M+H, M+Na	C6H15NO3	C06771
metab_6095	DG(18:2(9Z,12Z)/18:0/0:0)	pos_784	0.0687944	643.527	6.99465	M+NH4, M+Na	C39H72O5	C00165
metab_6078	Glycyrrhetinic Acid	pos_769	0.0741496	453.336	6.43187	M+H-H2O, M+H	C30H46O4	C02283
metab_604	L-Homoserine	pos_1546	0.101856	164.03	0.9123	M+2Na-H	C4H9NO3	C00263
metab_6039	(S)-Carvone	pos_733	0.0297491	133.101	6.04325	M+H-H2O, M+H	C10H14O	C11383
metab_601	N1-Acetylspermidine	pos_1543	0.0662601	188.176	0.904333	M+H	C9H21N3O	C00612
metab_5960	Vanillin	pos_662	0.024661	153.055	5.4394	M+H, M+CH3OH+H	C8H8O3	C00755
metab_5957	Pantothenic Acid	pos_66	0.0360927	220.118	2.95615	M+H, M+Na, M+H-H2O, M+H-2H2O	C9H17NO5	C00864
metab_5952	METAXALONE	pos_655	0.0929091	222.113	5.35965	M+H-H2O, M+H	C12H15NO3	C07934
metab_5905	Cis,cis-Muconic acid	pos_6351	0.130886	143.034	0.673467	M+H	C6H6O4	C02480
metab_5873	N-Methyl-L-Proline	pos_6322	0.0356474	147.113	0.753283	M+NH4	C6H11NO2	C22223
metab_5868	Pipecolic Acid	pos_6318	0.0434792	130.087	0.761283	M+H	C6H11NO2	C00408
metab_5799	1-Methylhistidine	pos_6255	0.0226583	170.093	0.832883	M+H	C7H11N3O2	C01152
metab_5767	5-Aminovaleric Acid	pos_6226	0.0261477	118.087	0.888483	M+H	C5H11NO2	C00431
metab_5753	4-Acetamidobutanoic acid	pos_6213	0.142596	168.063	0.9123	M+Na	C6H11NO3	C02946
metab_5744	Guanidoacetic acid	pos_6205	0.182497	162.025	0.935933	M+2Na-H	C3H7N3O2	C00581
metab_5742	1-Amino-propan-2-ol	pos_6203	0.029056	98.0583	0.94375	M+Na	C3H9NO	C05771
metab_5736	Isomaltose	pos_6199	0.0149597	365.105	0.959283	M+Na	C12H22O11	C00252
metab_5733	L-Carnitine	pos_6196	0.0302085	162.113	0.9671	M+H	C7H15NO3	C00318
metab_5732	Homoarginine	pos_6195	0.0381	189.135	0.9671	M+H	C7H16N4O2	C01924
metab_5722	D-Ornithine	pos_6186	0.0650181	115.087	0.99055	M+H-H2O	C5H12N2O2	C00515
metab_5717	Trigonelline	pos_6181	0.0311781	138.055	1.0297	M+H	C7H7NO2	C01004
metab_5673	N-Acetylhistamine	pos_6141	0.0551565	154.098	1.14042	M+H	C7H11N3O	C05135
metab_5671	N-Acetyl-L-phenylalanine	pos_614	0.0637175	208.097	4.88107	M+H-H2O, M+H	C11H13NO3	C03519
metab_5663	4-Guanidinobutanoic Acid	pos_6132	0.0265467	146.093	1.14838	M+H	C5H11N3O2	C01035
metab_562	Saccharopine	pos_1508	0.0871709	309.166	0.769283	M+CH3OH+H	C11H20N2O6	C00449
metab_5611	N-formimidoyl-glutamic acid	pos_6086	0.0664402	219.035	1.26677	M+2Na-H	C6H10N2O4	C00439
metab_56	(Z)-3-Methyl-2-(2-pentenyl)-2-cyclopenten-1-one	pos_1049	0.0428919	147.117	5.66212	M+H-H2O, M+H	C11H16O	C08490
metab_5580	5-Methyldeoxycytidine	pos_6057	0.0547706	283.14	1.7904	M+ACN+H	C10H15N3O4	C03592
metab_558	(+/-)-Pelletierine	pos_1504	0.0342568	159.149	0.761283	M+NH4	C8H15NO	C06182
metab_5579	Pyridoxine	pos_6056	0.0194135	170.081	1.79823	M+H	C8H11NO3	C00314
metab_5577	L-Hypoglycin A	pos_6054	0.0493995	124.076	1.81422	M+H-H2O	C7H11NO2	C08287
metab_5565	7,8-dihydro-L-Biopterin	pos_6042	0.0338384	240.109	1.8777	M+H	C9H13N5O3	C02953
metab_5559	Citrulline	pos_6037	0.0366963	158.093	1.90143	M+H-H2O	C6H13N3O3	C00327
metab_5554	Oxypurinol	pos_6032	0.221608	153.041	1.9332	M+H	C5H4N4O2	C07599
metab_5543	4-Aminophenol	pos_6022	0.108686	110.061	1.97273	M+H	C6H7NO	C02372
metab_5539	Norleucine	pos_6019	0.0194859	132.102	1.98858	M+H	C6H13NO2	C01933
metab_5520	N-alpha-Acetyl-L-lysine	pos_6001	0.194147	227.078	2.33725	M+K	C8H16N2O3	C12989
metab_5511	Phenylethanolamine	pos_5995	0.036016	138.092	2.40848	M+H	C8H11NO	C02735
metab_551	Spermidine	pos_1499	0.0721812	146.165	0.753283	M+H	C7H19N3	C00315
metab_5504	(-)-Salsoline	pos_5989	0.13543	194.118	2.42447	M+H	C11H15NO2	C09640
metab_5500	Nicotinamide riboside	pos_5985	0.0328254	238.094	2.4403	M+H-H2O	C11H15N2O5+	C03150
metab_550	1-Methylhistamine	pos_1498	0.0322475	126.103	0.753283	M+H	C6H11N3	C05127
metab_5499	5-Hydroxylysine	pos_5984	0.0456395	204.135	2.44827	M+ACN+H	C6H14N2O3	C16741
metab_5498	Ecgonine	pos_5983	0.0418001	227.139	2.44827	M+ACN+H	C9H15NO3	C10858
metab_5488	3-Keto-b-D-galactose	pos_5974	0.0162213	220.082	2.46415	M+ACN+H	C6H10O6	C05394
metab_5475	Dopamine 4-sulfate	pos_5962	0.0426176	266.07	2.49597	M+CH3OH+H	C8H11NO5S	C13691
metab_5473	Salsolinol	pos_5960	0.0898924	180.102	2.50393	M+H	C10H13NO2	C09642
metab_5462	N-Acetylgalactosamine	pos_5950	0.0552674	186.076	2.53568	M+H-2H2O	C8H15NO6	C01074
metab_5452	Isopentenyladenine	pos_5941	0.140251	267.134	2.5595	M+ACN+Na	C10H13N5	C04083
metab_5451	Imidazole-4-Acetic Acid	pos_5940	0.189387	127.051	2.56742	M+H	C5H6N2O2	C02835
metab_5448	2-Pyrrolidinone	pos_5938	0.0227889	86.0608	2.5753	M+H	C4H7NO	C11118
metab_5441	Demethylated antipyrine	pos_5931	0.0279382	175.087	2.59927	M+H	C10H10N2O	C13008
metab_5434	(S)-2-Aceto-2-hydroxybutanoic acid	pos_5925	0.06026	188.092	2.61515	M+ACN+H	C6H10O4	C06006
metab_5420	PIP2(16:0/18:2(9Z,12Z))	pos_5912	0.0911915	509.229	2.64682	M+H+Na	C43H81O19P3	C00626
metab_5417	Hypoxanthine	pos_5909	0.062348	137.046	2.66263	M+H	C5H4N4O	C00262
metab_5413	Tyramine	pos_5905	0.0651689	138.092	2.6706	M+H	C8H11NO	C00483
metab_5412	S-Carboxymethyl-L-cysteine	pos_5904	0.0145496	162.022	2.6706	M+H-H2O	C5H9NO4S	C03727
metab_5408	N-Succinyl-L,L-2,6-diaminopimelate	pos_5900	0.0443631	273.108	2.67855	M+H-H2O	C11H18N2O7	C04421
metab_5405	CGMP	pos_5899	0.099704	346.055	2.67855	M+H	C10H12N5O7P	C00942
metab_5404	2-Hydroxyfelbamate	pos_5898	0.138611	255.098	2.6865	M+H	C11H14N2O5	C16582
metab_5403	Arecaidine	pos_5897	0.0735578	124.076	2.6943	M+H-H2O	C7H11NO2	C10128
metab_5399	Gynocardin	pos_5893	0.223996	326.087	2.70228	M+Na	C12H17NO8	C08331
metab_5396	Alpha-AMINO-3-HYDROXY-5-METHYL-4-ISOXAZOLEPROPIONIC ACID	pos_5890	0.0686154	169.061	2.71802	M+H-H2O	C7H10N2O4	C13672
metab_5361	4-Imidazolone-5-propionic acid	pos_5859	0.0170374	139.05	2.79748	M+H-H2O	C6H8N2O3	C03680
metab_5360	Kainic acid	pos_5858	0.148769	178.087	2.79748	M+H-2H2O	C10H15NO4	C12819
metab_5309	Cytosine	pos_5811	0.0504874	112.051	2.84525	M+H	C4H5N3O	C00380
metab_5308	Aniline	pos_5810	0.0522499	94.0659	2.84525	M+H	C6H7N	C00292
metab_5306	Guanine	pos_5809	0.0720856	152.057	2.84525	M+H	C5H5N5O	C00242
metab_5303	Aminocaproic Acid	pos_5806	0.0262489	173.129	2.84525	M+ACN+H	C6H13NO2	C02378
metab_5289	Kojic Acid	pos_5794	0.0447647	143.034	2.8532	M+H	C6H6O4	C14516
metab_5287	Methylisopelletierine	pos_5792	0.0593269	173.165	2.8532	M+NH4	C9H17NO	C06184
metab_5257	Beta-D-Fucose	pos_5765	0.0775349	129.055	2.86115	M+H-2H2O	C6H12O5	C02095
metab_5246	3-Carbamoyl-2-phenylpropionaldehyde	pos_5755	0.184117	387.159	2.8689	2M+H	C10H11NO3	C16587
metab_5237	Butyryl-L-carnitine	pos_5747	0.0537718	232.155	2.88482	M+H	C11H21NO4	C02862
metab_5210	4-Hydroxy-5-phenyltetrahydro-1,3-oxazin-2-one	pos_5722	0.0619641	226.108	2.91658	M+CH3OH+H	C10H11NO3	C16595
metab_5192	Sepiapterin	pos_5706	0.117785	238.094	2.93235	M+H	C9H11N5O3	C00835
metab_5186	Metanephrine	pos_5700	0.104548	198.113	2.94018	M+H	C10H15NO3	C05588
metab_5172	Galactaric acid	pos_5689	0.0267741	252.073	2.94817	M+ACN+H	C6H10O8	C00879
metab_5167	Thymine	pos_5684	0.0740001	127.051	2.95615	M+H	C5H6N2O2	C00178
metab_5157	Piperdial	pos_5675	0.110696	273.145	2.96413	M+Na	C15H22O3	C09711
metab_5152	Piperonal	pos_5670	0.0805373	151.039	2.9721	M+H	C8H6O3	C10812
metab_5148	2-(4'-methylthio)butylmalate	pos_5667	0.135746	235.064	2.9721	M+H	C9H14O5S-2	C17218
metab_5130	3-(3,4-Dihydroxyphenyl)lactic acid	pos_5650	0.0297905	216.087	2.98798	M+NH4	C9H10O5	C01207
metab_5113	L-Proline	pos_5635	0.0652546	98.0608	3.01978	M+H-H2O	C5H9NO2	C00148
metab_5105	2,3,4,5-Tetrahydro-2-pyridinecarboxylic acid	pos_5628	0.0662973	92.0502	3.02767	M+H-2H2O	C6H9NO2	C00450
metab_5064	4-(2-Aminophenyl)-2,4-dioxobutanoic acid	pos_5591	0.0779458	208.061	3.07505	M+H	C10H9NO4	C01252
metab_5058	Petasitenine	pos_5586	0.0683794	399.213	3.07505	M+NH4	C19H27NO7	C10359
metab_5054	Desglymidodrine	pos_5582	0.0880458	236.067	3.08293	M+K	C10H15NO3	C21521
metab_5053	N6-Methyl-2'-deoxyadenosine	pos_5581	0.0652957	248.114	3.08293	M+H-H2O	C11H15N5O3	C03795
metab_5028	Bufotenin	pos_5559	0.116762	447.216	3.10668	2M+K	C12H16N2O	C08299
metab_5027	Pyridoxal	pos_5558	0.0463645	168.066	3.11467	M+H	C8H9NO3	C00250
metab_5023	2-(6'-methylthio)hexylmalate	pos_5554	0.0668847	280.122	3.11467	M+NH4	C11H18O5S-2	C17226
metab_5009	4-Vinylguaiacol	pos_5541	0.0560967	151.076	3.13057	M+H	C9H10O2	C17883
metab_5004	Phosphoribosylformylglycinamidine	pos_5536	0.0906553	331.101	3.13057	M+NH4	C8H16N3O8P	C04640
metab_4996	Glucosylsphingosine	pos_5529	0.0362876	242.666	3.13853	M+H+Na	C24H47NO7	C03108
metab_4990	Alanylalanine	pos_5523	0.0386683	161.092	3.1465	M+H	C6H12N2O3	C00993
metab_4971	2-(5'-methylthio)pentylmalate	pos_5505	0.224659	281.106	3.17037	M+CH3OH+H	C10H16O5S-2	C17222
metab_4959	5'-Deoxy-5'-(methylthio)adenosine	pos_5495	0.0237098	298.097	3.17837	M+H	C11H15N5O3S	C00170
metab_4947	N-Acetyl-L-methionine	pos_5483	0.115772	192.069	3.19432	M+H	C7H13NO3S	C02712
metab_4895	5,6,7-Trimethoxycoumarin	pos_5436	0.0282266	254.102	3.25793	M+NH4	C12H12O5	C09313
metab_4868	Tryptophol	pos_5411	0.0374741	144.081	3.28927	M+H-H2O	C10H11NO	C00955
metab_4847	Nivalenol	pos_5392	0.0520889	354.155	3.30512	M+ACN+H	C15H20O7	C06080
metab_4845	N1-Methyl-2-pyridone-5-carboxamide	pos_5390	0.0378822	135.056	3.31292	M+H-H2O	C7H8N2O2	C05842
metab_4818	Abscisic alcohol	pos_5366	0.090881	273.145	3.36737	M+Na	C15H22O3	C13456
metab_4813	Isoxanthopterin	pos_5361	0.0756338	162.041	3.38317	M+H-H2O	C6H5N5O2	C03975
metab_4778	Fenamic acid	pos_533	0.0576464	231.113	4.03495	M+H, M+NH4	C13H11NO2	C13697
metab_4759	Cyclohexylamine	pos_5311	0.0374631	100.113	3.46247	M+H	C6H13N	C00571
metab_4754	Isoscopoletin	pos_5307	0.0810536	193.05	3.46247	M+H	C10H8O4	C18079
metab_4750	L-Serine	pos_5303	0.249544	106.05	3.47042	M+H	C3H7NO3	C00065
metab_4726	Pyridoxamine	pos_5282	0.113944	151.087	3.50223	M+H-H2O	C8H12N2O2	C00534
metab_4711	Vanillylmandelic acid	pos_5269	0.120838	397.11	3.51827	2M+H	C9H10O5	C05584
metab_4710	4-Quinolinecarboxylic Acid	pos_5268	0.0966082	191.082	3.52622	M+NH4	C10H7NO2	C06414
metab_4704	5-Amino-6-ribitylamino uracil	pos_5262	0.203062	309.142	3.52622	M+CH3OH+H	C9H16N4O6	C04732
metab_4686	LysoPA(16:0/0:0)	pos_5246	0.0739032	411.249	3.55008	M+H	C19H39O7P	C04036
metab_4675	KAPA	pos_5236	0.150345	188.129	3.57403	M+H	C9H17NO3	C01092
metab_4665	L-Dopa	pos_5227	0.0161647	162.055	3.58992	M+H-2H2O	C9H11NO4	C00355
metab_4654	Cinnamic acid	pos_5217	0.0786573	131.05	3.606	M+H-H2O	C9H8O2	C10438
metab_4653	(S)-2-Acetolactate	pos_5216	0.0657342	174.076	3.606	M+ACN+H	C5H8O4	C06010
metab_4652	Epinephrine	pos_5215	0.0989645	184.097	3.606	M+H	C9H13NO3	C00788
metab_4602	Caffeine	pos_5170	0.153756	195.088	3.67772	M+H	C8H10N4O2	C07481
metab_459	Imidazolepropionic acid	pos_1414	0.0695968	141.066	1.14042	M+H-H2O, M+H	C6H8N2O2	C20522
metab_4584	Zedoarol	pos_5153	0.106939	269.113	3.69363	M+Na	C15H18O3	C17490
metab_4570	Pseudoecgonine	pos_514	0.0698667	227.139	3.76563	M+H, M+ACN+H	C9H15NO3	C12449
metab_4561	P-Coumaraldehyde	pos_5131	0.0295861	149.06	3.72542	M+H	C9H8O2	C05608
metab_4545	(S)-3-Hydroxy-N-methylcoclaurine	pos_5116	0.0584398	298.144	3.7493	M+H-H2O	C18H21NO4	C05202
metab_4537	(+)-Muscarine	pos_5109	0.0335792	174.149	3.76563	M+H	C9H19NO2	C07473
metab_4529	6-Thioguanosine monophosphate	pos_5101	0.151963	397.071	3.78157	M+NH4	C10H14N5O7PS	C16619
metab_4526	Glycocholic Acid	pos_51	0.025563	448.306	6.2733	M+H-2H2O, M+H-H2O, M+NH4, M+H	C26H43NO6	C01921
metab_4494	4-Hydroxycinnamoylmethane	pos_507	0.0463312	342.17	3.69363	M+H, 2M+NH4	C10H10O2	C12088
metab_4491	N-(3-Oxohexanoyl)homoserine Lactone	pos_5067	0.117141	214.108	3.87567	M+H	C10H15NO4	C11839
metab_4480	Dehydrozingerone	pos_5057	0.226234	193.086	3.89942	M+H	C11H12O3	C17840
metab_4471	(S)-Succinyldihydrolipoamide	pos_5049	0.146092	325.126	3.9074	M+NH4	C12H21NO4S2	C01169
metab_4423	Scytalone	pos_5005	0.0465642	195.065	3.99498	M+H	C10H10O4	C00779
metab_4414	Dihydrogenistein	pos_4999	0.0965558	305.102	4.00297	M+CH3OH+H	C15H12O5	C14458
metab_4409	Coniferaldehyde	pos_4994	0.0490237	179.071	4.01097	M+H	C10H10O3	C02666
metab_4359	L-3-Aminodihydro-2(3H)-furanone	pos_4949	0.0826327	84.0452	4.09075	M+H-H2O	C4H7NO2	C02926
metab_4345	Codeinone	pos_4936	0.0344804	340.176	4.1066	M+ACN+H	C18H20NO3+	C06171
metab_4339	Undecanoic acid	pos_4930	0.0789275	228.196	4.12248	M+ACN+H	C11H22O2	C17715
metab_4323	Alpha-Methyltryptamine	pos_4916	0.0889301	175.123	4.14632	M+H	C11H14N2	C20127
metab_4306	Piplartine	pos_4900	0.130611	335.161	4.1782	M+NH4	C17H19NO5	C10166
metab_4288	4-Hydroxyphenylacetylglutamic acid	pos_4884	0.139151	264.087	4.21807	M+H-H2O	C13H15NO6	C05595
metab_4271	S-Adenosylmethioninamine	pos_4869	0.0947122	338.154	4.2419	M+H-H2O	C14H23N6O3S+	C01137
metab_4251	Enol-phenylpyruvate	pos_4850	0.0218055	147.044	4.28178	M+H-H2O	C9H8O3	C02763
metab_4247	3-Butylidene-1(3H)-isobenzofuranone	pos_4847	0.0436024	189.091	4.28977	M+H	C12H12O2	C16924
metab_4243	Orcinol	pos_4843	0.0271565	125.06	4.29772	M+H	C7H8O2	C00727
metab_4241	DIMP	pos_4841	0.0751661	350.087	4.29772	M+NH4	C10H13N4O7P	C06196
metab_4231	Ecgonine Methyl Ester	pos_4832	0.0519281	200.128	4.31352	M+H	C10H17NO3	C12448
metab_4223	Histidylleucine	pos_4825	0.219914	251.149	4.32945	M+H-H2O	C12H20N4O3	C05010
metab_4222	N1-Methyl-4-pyridone-3-carboxamide	pos_4824	0.188702	322.15	4.32945	2M+NH4	C7H8N2O2	C05843
metab_4219	Methionine sulfoximine	pos_4821	0.268973	378.146	4.33742	2M+NH4	C5H12N2O3S	C03510
metab_4212	12-Hydroxydodecanoic acid	pos_4815	0.0648218	258.207	4.34538	M+ACN+H	C12H24O3	C08317
metab_4207	Methyl salicylate	pos_4810	0.0584717	153.055	4.3695	M+H	C8H8O3	C12305
metab_4198	2-Hydroxyquinoline	pos_4802	0.0291398	146.06	4.38545	M+H	C9H7NO	C06338
metab_4197	Indole-3-Acetamide	pos_4801	0.104271	175.087	4.38545	M+H	C10H10N2O	C02693
metab_4183	2-Naphthylamine	pos_479	0.0271915	144.081	3.47042	M+H, M+NH4	C10H9N	C02227
metab_417	1,2,3-Trihydroxybenzene	pos_1377	0.0330516	127.039	2.45623	M+H, 2M+ACN+H	C6H6O3	C01108
metab_4165	Liquiritigenin	pos_4773	0.050208	257.081	4.43362	M+H	C15H12O4	C09762
metab_416	L-Glutamic gamma-semialdehyde	pos_1376	0.084828	114.056	2.48012	M+H-H2O, 2M+K	C5H9NO3	C01165
metab_412	5-Hydroxy-L-tryptophan	pos_1372	0.0123661	221.092	2.59927	M+H-H2O, M+H	C11H12N2O3	C00643
metab_4076	Hydrocinnamic acid	pos_4692	0.0361544	133.065	4.59317	M+H-H2O	C9H10O2	C05629
metab_4075	Sinapyl alcohol	pos_4691	0.0697402	193.086	4.59317	M+H-H2O	C11H14O4	C02325
metab_4071	5-Hydroxyindoleacetate	pos_4688	0.0518879	174.055	4.60132	M+H-H2O	C10H9NO3	C05635
metab_4067	Pyroglutamic Acid	pos_4684	0.0556755	147.077	4.60925	M+NH4	C5H7NO3	C01879
metab_4056	Isophorone	pos_4673	0.0903603	121.102	4.62518	M+H-H2O	C9H14O	C14743
metab_4046	Cis-Acetylacrylate	pos_4664	0.0709572	270.097	4.63317	2M+ACN+H	C5H6O3	C07091
metab_4032	Aspartylglycosamine	pos_4651	0.100653	380.101	4.64917	M+2Na-H	C12H21N3O8	C04540
metab_4030	3-Methylcrotonylglycine	pos_465	0.0268438	202.044	3.3367	M+H, M+2Na-H	C7H11NO3	C20828
metab_403	L-2,3-Dihydrodipicolinate	pos_1364	0.0279864	202.071	2.82138	M+CH3OH+H, 2M+Na	C7H7NO4	C03340
metab_3937	2-Isopropyl-3-oxosuccinate	pos_4564	0.0814164	139.039	4.82502	M+H-2H2O	C7H10O5	C04236
metab_3915	LysoPA(P-16:0/0:0)	pos_4544	0.0193229	395.254	4.86515	M+H	C19H39O6P	C15646
metab_3913	3-(6'-methylthio)hexylmalate	pos_4542	0.0152701	280.122	4.87313	M+NH4	C11H18O5S-2	C17227
metab_3892	Silibinin	pos_4523	0.132405	483.13	4.90498	M+H	C25H22O10	C07610
metab_3886	Chrysophanol	pos_4518	0.0493772	255.065	4.91295	M+H	C15H10O4	C10315
metab_3837	Curcumenol	pos_4473	0.0659912	217.159	4.98485	M+H-H2O	C15H22O2	C16942
metab_3807	Wogonin	pos_4446	0.101725	285.076	5.03272	M+H	C16H12O5	C10197
metab_3797	5,6-epoxy,18R-HEPE	pos_4437	0.0907348	355.19	5.04873	M+Na	C20H28O4	C18175
metab_3794	Deethylatrazine	pos_4434	0.0610777	205.097	5.06472	M+NH4	C6H10ClN5	C06559
metab_3791	Trans-zeatin riboside	pos_4431	0.0962697	352.161	5.06472	M+H	C15H21N5O5	C16431
metab_3704	Agmatine	pos_4353	0.0932571	299.208	5.21618	2M+K	C5H14N4	C00179
metab_3649	Verbenone	pos_4302	0.0309687	151.112	5.29588	M+H	C10H14O	C09913
metab_3636	Cinncassiol E	pos_4291	0.0710492	416.229	5.30383	M+NH4	C20H30O8	C17659
metab_3626	Neuraminic acid	pos_4282	0.0796788	309.131	5.31975	M+ACN+H	C9H17NO8	C06469
metab_3598	3-Hydroxybenzaldehyde	pos_4257	0.208372	123.045	5.3676	M+H	C7H6O2	C03067
metab_3561	2-Hydroxy-6-pentadecylbenzoic acid	pos_4223	0.0792855	393.238	5.41543	M+2Na-H	C22H36O3	C10759
metab_3559	1,2,3-Propanetricarboxylic acid	pos_4221	0.088285	141.018	5.42343	M+H-2H2O	C6H8O6	C19806
metab_3558	Deoxynivalenol	pos_4220	0.207535	314.16	5.42343	M+NH4	C15H20O6	C09747
metab_3550	P-Anisaldehyde	pos_4213	0.0118938	137.06	5.4394	M+H	C8H8O2	C10761
metab_3526	2(5H)-Furanone	pos_4192	0.0502954	85.0291	5.4791	M+H	C4H4O2	C17601
metab_3506	M-Coumaric acid	pos_4173	0.0574132	165.055	5.5108	M+H	C9H8O3	C12621
metab_3477	Alantolactone	pos_4147	0.0374489	233.154	5.55057	M+H	C15H20O2	C09289
metab_3469	Theobromine	pos_414	0.0879157	181.072	2.94817	M+H, M+CH3OH+H	C7H8N4O2	C07480
metab_3446	7a,12a-Dihydroxy-3-oxo-4-cholenoic acid	pos_4119	0.0501044	369.239	5.59037	M+H-2H2O	C24H36O5	C15568
metab_3390	4-Hydroxybiphenyl	pos_4069	0.106496	171.081	5.69405	M+H	C12H10O	C14224
metab_3379	Niveusin C	pos_4059	0.0539321	379.175	5.70198	M+H	C20H26O7	C09517
metab_3372	Tridecanoic acid	pos_4052	0.0704617	259.165	5.71783	M+2Na-H	C13H26O2	C17076
metab_3364	Trandolaprilat	pos_4045	0.119459	435.252	5.73378	M+CH3OH+H	C22H30N2O5	C21515
metab_3357	L-Octanoylcarnitine	pos_4039	0.0295734	288.217	5.74978	M+H	C15H29NO4	C02838
metab_3326	1-Aminocyclopropanecarboxylic Acid	pos_4010	0.0374047	84.0451	5.80532	M+H-H2O	C4H7NO2	C01234
metab_3324	O-Acetylserine	pos_4009	0.0182797	130.05	5.80532	M+H-H2O	C5H9NO4	C00979
metab_3262	Cis-4-Carboxymethylenebut-2-en-4-olide	pos_3954	0.0571819	141.018	5.86878	M+H	C6H4O4	C04431
metab_3250	Alpha-Terpinene	pos_3943	0.0858442	137.133	5.87677	M+H	C10H16	C09898
metab_3219	Salicylaldehyde	pos_3915	0.0788345	123.044	5.90857	M+H	C7H6O2	C06202
metab_3204	Cefroxadine	pos_3901	0.0807713	407.137	5.9165	M+ACN+H	C16H19N3O5S	C12979
metab_3178	2-Naphthol	pos_3879	0.0815522	145.065	5.94817	M+H	C10H8O	C11713
metab_3176	Dehydroepiandrosterone	pos_3877	0.221579	253.195	5.94817	M+H-2H2O	C19H28O2	C01227
metab_3175	Anisomycin	pos_3876	0.129414	283.165	5.94817	M+NH4	C14H19NO4	C11281
metab_316	Danielone	pos_1285	0.119761	195.066	3.19432	M+H-H2O, 2M+ACN+Na	C10H12O5	C10674
metab_3124	N2-Acetylornithine	pos_383	0.0310949	175.108	2.66263	M+H-H2O, M+H	C7H14N2O3	C00437
metab_3113	4-Pyridoxic acid	pos_382	0.022737	184.061	2.66263	M+H-2H2O, M+H	C8H9NO4	C00847
metab_3111	Cucurbic acid	pos_3818	0.0220374	195.138	6.00365	M+H-H2O	C12H20O3	C08482
metab_3104	3-keto-Digoxigenin	pos_3811	0.0714391	427.187	6.00365	M+K	C23H32O5	C07359
metab_3099	Gamma-Undecalactone	pos_3807	0.0500618	167.143	6.01163	M+H-H2O	C11H20O2	C08571
metab_3076	2-Propenyl 3-methylbutanoate	pos_3787	0.0215611	302.233	6.02743	2M+NH4	C8H14O2	C19318
metab_3066	Testosterone	pos_3778	0.0186521	271.206	6.0354	M+H-H2O	C19H28O2	C00535
metab_3063	9S-hydroxy-11,15-dioxo-5Z,13E-prostadienoic acid	pos_3775	0.0467217	333.206	6.0354	M+H-H2O	C20H30O5	C04758
metab_3042	Caryophyllene epoxide	pos_3755	0.0398479	221.19	6.05118	M+H	C15H24O	C16908
metab_3021	Ineketone	pos_3736	0.0943081	283.206	6.06678	M+H-2H2O	C20H30O3	C09110
metab_2991	Beta-D-Glucosamine	pos_3709	0.0392007	144.066	6.09843	M+H-2H2O	C6H13NO5	C08349
metab_299	Vitamin A2	pos_1269	0.137056	591.422	3.42282	M+ACN+Na, 2M+Na	C20H28O	C21797
metab_2928	16-Ketoestradiol	pos_3652	0.0679452	319.19	6.13817	M+CH3OH+H	C18H22O3	C14383
metab_2917	4-Methoxyestrone	pos_3642	0.0232787	301.18	6.14613	M+H	C19H24O3	C03958
metab_2895	Trans-Cinnamyl alcohol	pos_3622	0.0378652	117.07	6.162	M+H-H2O	C9H10O	C02394
metab_2883	Paxilline	pos_3611	0.0469184	480.213	6.162	M+2Na-H	C27H33NO4	C13782
metab_2880	Capsidiol	pos_3609	0.020383	219.175	6.16998	M+H-H2O	C15H24O2	C09627
metab_2873	Thromboxane B2	pos_3602	0.10253	393.226	6.16998	M+Na	C20H34O6	C05963
metab_2869	5-Methoxyindoleacetate	pos_36	0.0751391	247.108	5.06472	M+ACN+H, M+ACN+Na, M+H-H2O, M+H	C11H11NO3	C05660
metab_2838	Prostaglandin E3	pos_3571	0.186477	383.243	6.20182	M+CH3OH+H	C20H30O5	C06439
metab_2820	Euscaphic acid	pos_3554	0.0188343	453.337	6.2175	M+H-2H2O	C30H48O5	C17890
metab_281	Chorismate	pos_1252	0.0809157	209.045	3.606	M+H-H2O, M+H	C10H10O6	C00251
metab_2790	4-Hydroxyandrostenedione glucuronide	pos_3527	0.0743402	511.252	6.2414	M+CH3OH+H	C25H34O9	C11455
metab_2786	Calcitroic acid	pos_3523	0.0467378	392.279	6.24935	M+NH4	C23H34O4	C18230
metab_2783	D-Glucurono-6,3-lactone	pos_3520	0.108079	141.018	6.25733	M+H-2H2O	C6H8O6	C02670
metab_2758	Eicosapentaenoic acid	pos_3499	0.0230376	325.212	6.2733	M+Na	C20H30O2	C06428
metab_2757	N-Jasmonoylisoleucine	pos_3498	0.254266	365.243	6.2733	M+ACN+H	C18H29NO4	C18699
metab_2725	Sphinganine	pos_3468	0.0314472	302.306	6.30515	M+H	C18H39NO2	C00836
metab_2723	Taurochenodeoxycholic Acid	pos_3466	0.0812394	464.284	6.30515	M+H-2H2O	C26H45NO6S	C05465
metab_2717	(3Z)-2-Propylpent-3-enoic acid	pos_3460	0.0440158	107.086	6.32103	M+H-2H2O	C8H14O2	C16654
metab_2676	4-Androstenediol	pos_3423	0.212119	313.216	6.3845	M+Na	C19H30O2	C14210
metab_2647	Floionolic acid	pos_3397	0.28579	374.29	6.46367	M+ACN+H	C18H36O5	C19621
metab_2632	Codeine-6-glucuronide	pos_3383	0.0786319	493.218	6.53502	M+NH4	C24H29NO9	C16577
metab_2602	Hepoxilin B3	pos_3356	0.0517592	359.217	6.68535	M+Na	C20H32O4	C14810
metab_26	Mesobilirubinogen	pos_1021	0.052832	593.333	5.85292	M+H, M+Na	C33H44N4O6	C05790
metab_259	(R)-2-Benzylsuccinate	pos_1232	0.0703473	209.081	3.72542	M+H-H2O, M+H	C11H12O4	C09816
metab_2563	Oryzalexin E	pos_3320	0.255037	337.274	6.98685	M+CH3OH+H	C20H32O2	C21561
metab_2521	Cuminaldehyde	pos_3283	0.0694889	149.096	7.36723	M+H	C10H12O	C06577
metab_2487	Ketoleucine	pos_3252	0.0539004	148.097	7.64515	M+NH4	C6H10O3	C00233
metab_247	2-Phenylacetamide	pos_1220	0.0244552	136.076	3.81278	M+H-H2O, M+H	C8H9NO	C02505
metab_2393	Histidinal	pos_3168	0.0500903	157.109	7.68512	M+NH4	C6H9N3O	C01929
metab_2291	PE(18:3(9Z,12Z,15Z)/16:0)	pos_3076	0.0442485	678.48	6.56675	M+H-2H2O	C39H72NO8P	C00350
metab_2286	Galactosylsphingosine	pos_3071	0.113308	444.332	6.543	M+H-H2O	C24H47NO7	C01747
metab_228	Galactosylhydroxylysine	pos_1203	0.126886	289.14	3.99498	M+H-2H2O, M+ACN+Na	C12H24N2O8	C05547
metab_2233	Sphingosine	pos_3023	0.0338391	300.29	6.32103	M+H	C18H37NO2	C00319
metab_2220	Stercobilinogen	pos_3011	0.0668579	597.364	6.28927	M+H	C33H48N4O6	C05789
metab_2159	Alpha-curcumene	pos_2957	0.0313844	203.18	6.15405	M+H	C15H22	C09649
metab_2136	Beta-Cortol	pos_2936	0.0211117	386.29	6.10637	M+NH4	C21H36O5	C01235
metab_2134	1-Hexanol	pos_2934	0.0334604	246.243	6.10637	2M+ACN+H	C6H14O	C00854
metab_2090	L-Histidinol	pos_2894	0.101389	324.217	6.00365	2M+ACN+H	C6H11N3O	C00860
metab_2065	Cinnamyl acetate	pos_2871	0.091752	159.081	5.95613	M+H-H2O	C11H12O2	C12299
metab_2045	Beta-Thujaplicin	pos_2853	0.290722	182.118	5.93245	M+NH4	C10H12O2	C09904
metab_2027	N-Acetyl-D-mannosamine	pos_2836	0.0693247	204.087	5.87677	M+H-H2O	C8H15NO6	C00645
metab_201	Kynurenic Acid	pos_118	0.023662	190.05	3.58992	M+H, 2M+H, M+Na	C10H7NO3	C01717
metab_1999	Beta-Ionone	pos_2810	0.113029	193.159	5.80532	M+H	C13H20O	C12287
metab_1996	Ureidoisobutyric acid	pos_2808	0.0378067	129.066	5.80532	M+H-H2O	C5H10N2O3	C05100
metab_1975	Tetrahydrodipicolinate	pos_279	0.0578852	154.05	3.17037	M+H-2H2O, M+H-H2O, M+CH3OH+H	C7H9NO4	C03972
metab_1932	Cortisol	pos_2750	0.143841	363.217	5.5983	M+H	C21H30O5	C00735
metab_1897	Alpha-Methylene-gamma-butyrolactone	pos_2719	0.230795	81.0343	5.5108	M+H-H2O	C5H6O2	C20578
metab_1892	Albuterol	pos_2714	0.153436	240.16	5.48708	M+H	C13H21NO3	C11770
metab_1877	Hippuric Acid	pos_270	0.0373663	180.066	3.81278	M+H-H2O, M+H, 2M+H	C9H9NO3	C01586
metab_1852	Agnuside	pos_2678	0.142992	508.182	5.37553	M+ACN+H	C22H26O11	C09765
metab_183	Acetyl-DL-Leucine	pos_1163	0.0723025	174.113	4.47342	M+H, M+Na	C8H15NO3	C02710
metab_1828	(-)-Naringenin	pos_2655	0.0269768	273.076	5.31975	M+H	C15H12O5	C00509
metab_1823	D-4'-Phosphopantothenate	pos_2650	0.0973732	317.113	5.30383	M+NH4	C9H18NO8P	C03492
metab_1820	Withanolide B	pos_2648	0.179654	477.263	5.29588	M+Na	C28H38O5	C00828
metab_1796	Jasmonic acid	pos_2626	0.0620015	252.16	5.24803	M+ACN+H	C12H18O3	C08491
metab_1778	Vulgarin	pos_261	0.0622035	247.133	4.95288	M+H-H2O, M+H, M+H-2H2O	C15H20O4	C09600
metab_1775	3-Hydroxyphenylacetic Acid	pos_2607	0.100333	153.055	5.1764	M+H	C8H8O3	C05593
metab_1763	Leukotriene E4	pos_2597	0.122655	440.251	5.13645	M+H	C23H37NO5S	C05952
metab_1750	4-Propylphenol	pos_2585	0.049166	137.096	5.1046	M+H	C9H12O	C14311
metab_1749	ANISODAMINE	pos_2584	0.035753	306.172	5.09653	M+H	C17H23NO4	C10842
metab_1726	EVOXINE	pos_2563	0.0892007	348.148	5.03272	M+H	C18H21NO6	C10670
metab_170	ANETHOLE	pos_1151	0.072321	149.096	4.62518	M+H-H2O, M+H	C10H12O	C10428
metab_1694	Indicaxanthin	pos_2534	0.0619884	291.098	4.9209	M+H-H2O	C14H16N2O6	C08549
metab_1671	Indole-3-acetaldehyde	pos_2513	0.0820113	160.076	4.86515	M+H	C10H9NO	C00637
metab_1642	Prenyl glucoside	pos_2488	0.049656	213.112	4.78518	M+H-2H2O	C11H20O6	C09808
metab_1626	Cis-zeatin riboside	pos_2473	0.0905098	352.16	4.72912	M+H	C15H21N5O5	C16449
metab_1611	2-Naphthoxyacetic Acid	pos_2459	0.109539	203.071	4.69718	M+H	C12H10O3	C18750
metab_1594	5(S),14(R)-Lipoxin B4	pos_2443	0.100075	375.217	4.64117	M+Na	C20H32O5	C06315
metab_1568	(S)-(-)-Perillyl alcohol	pos_242	0.0247057	135.117	5.86878	M+H-H2O, M+H, M+Na	C10H16O	C02452
metab_1562	3-(7'-methylthio)heptylmalate	pos_2414	0.0676548	277.111	4.55317	M+H	C12H20O5S-2	C17231
metab_1545	N-Benzyloxycarbonylglycine	pos_24	0.0322873	227.103	2.8532	M+H-H2O, M+H, M+NH4, M+H-2H2O	C10H11NO4	C03710
metab_1526	Phaseolic acid	pos_2382	0.072722	227.128	4.45748	M+H-2H2O	C12H22O6	C10483
metab_1503	Indole-3-Carboxylic Acid	pos_2361	0.0120551	162.055	4.3934	M+H	C9H7NO2	C19837
metab_1490	3-Carbamoyl-2-phenylpropionic acid	pos_2349	0.0722767	210.076	4.3695	M+H	C10H11NO4	C16591
metab_1480	Tetrahydrocortisone	pos_234	0.0239331	347.222	6.07467	M+H-H2O, M+H, M+H-2H2O	C21H32O5	C05470
metab_1465	Diphenylamine	pos_2326	0.111606	170.096	4.28178	M+H	C12H11N	C11016
metab_1463	2-(3-Carboxy-3-(methylammonio)propyl)-L-histidine	pos_2324	0.0733559	313.176	4.2738	M+ACN+H	C11H19N4O4+	C04692
metab_1434	7-Methylinosine	pos_2299	0.0593214	325.139	4.20212	M+ACN+H	C11H15N4O5+	C05276
metab_1431	4-Aminohippuric acid	pos_2296	0.126665	406.171	4.19412	2M+NH4	C9H10N2O3	D06890
metab_1418	Xanthotoxol	pos_2284	0.0550786	220.061	4.14632	M+NH4	C11H6O4	C00841
metab_1414	Phenylacetylglycine	pos_2280	0.0695022	194.081	4.13847	M+H	C10H11NO3	C05598
metab_140	Azithromycin dihydrate	pos_1124	0.0362967	375.263	4.96888	M+2H, M+H	C38H72N2O12	C06838
metab_1370	Artabsin	pos_2240	0.0324423	266.175	4.01097	M+NH4	C15H20O3	C09301
metab_1362	Trans-p-Feruloyl-beta-D-glucopyranoside	pos_2233	0.0973797	374.145	3.98702	M+NH4	C16H20O9	C17759
metab_1351	2,4-Diacetylphloroglucinol	pos_2223	0.157519	211.06	3.94717	M+H	C10H10O5	C21896
metab_1350	Indole-3-glycol aldehyde	pos_2222	0.0468879	158.06	3.94717	M+H-H2O	C10H9NO2	C03230
metab_1313	Trans-1,2-Dihydrobenzene-1,2-diol	pos_2189	0.086566	77.0393	3.81278	M+H-2H2O	C6H8O2	C04221
metab_13096	Zeranol	neg_2776	0.0988549	359.125	5.86653	M+K-2H	C18H26O5	C14752
metab_13095	Sulfolithocholylglycine	neg_3829	0.0939501	494.257	6.06942	M-H2O-H	C26H43NO7S	C11301
metab_13094	Sedoheptulose	neg_6497	0.0194662	191.055	1.00198	M-H2O-H	C7H14O7	C02076
metab_13093	SN-38	neg_2446	0.173925	427.106	5.22435	M+Cl	C22H20N2O5	C11173
metab_13092	Phenyllactic acid	neg_583	0.0233305	165.055	5.34998	M-H, M+Cl	C9H10O3	C05607
metab_13091	Phenylacetylglutamine	neg_91	0.0151528	263.103	4.35905	M-H, 2M-H, M-H2O-H	C13H16N2O4	C04148
metab_13090	Phenol sulphate	neg_1655	0.0124242	172.99	3.72778	M-H	C6H6O4S	C02180;C00850
metab_13089	Pectin	neg_6481	0.0358397	193.034	1.02545	M-H	C6H10O7	C08348
metab_13088	Nerol	neg_4054	0.0486989	199.133	5.9602	M+FA-H	C10H18O	C09871
metab_13087	N-Acetylneuraminic Acid	neg_1099	0.0671389	308.098	1.03327	M-H	C11H19NO9	C00270
metab_13086	Methylnoradrenaline	neg_6013	0.0198543	164.071	3.38485	M-H2O-H	C9H13NO3	C11768;C17925
metab_13085	Mesaconic Acid	neg_6340	0.0166429	129.018	1.35318	M-H	C5H6O4	C01732
metab_13084	Malic Acid	neg_585	0.0793733	133.013	5.36563	M-H2O-H, M-H	C4H6O5	C00149
metab_13081	Homogentisic Acid	neg_6071	0.0351495	167.034	3.32225	M-H	C8H8O4	C00544
metab_13079	Glycerol 3-Phosphate	neg_6583	0.17064	171.005	0.829917	M-H	C3H9O6P	C00093
metab_13078	Gallocatechin	neg_5218	0.0560516	305.07	4.33597	M-H	C15H14O7	C12136;C12127
metab_13077	Etiocholanolone glucuronide	neg_3526	0.0568815	447.238	6.39842	M-H2O-H	C25H38O8	C11135;C11136
metab_13076	Dodecanedioic acid	neg_2645	0.0467673	275.15	5.64747	M+FA-H	C12H22O4	C02678
metab_13075	Dermatan L-iduronate	neg_4655	0.14991	408.15	5.23217	M-H	C16H27NO11	C01490
metab_13074	D-Tartaric Acid	neg_1094	0.0376961	149.008	1.02545	M-H	C4H6O6	C00898
metab_13073	D-Glucuronic Acid	neg_2287	0.0174088	193.034	4.88827	M-H	C6H10O7	C00191
metab_13072	D-Galactose	neg_5474	0.169811	179.056	4.01583	M-H	C6H12O6	C00124
metab_1307	Chitobiose	pos_2183	0.102055	427.157	3.78943	M+H	C15H26N2O12	C01674
metab_13069	Aspartic Acid	neg_6492	0.0380003	132.029	1.00982	M-H	C4H7NO4	C00049
metab_13068	Androsterone glucuronide	neg_792	0.0235419	465.249	6.17092	M-H, 2M-H	C25H38O8	C11135
metab_13067	Alpha-Zearalenol	neg_3042	0.215018	365.16	6.08498	M+FA-H	C18H24O5	C14750
metab_13066	4-Hydroxyphenylacetic Acid	neg_2295	0.0321797	151.039	4.91158	M-H	C8H8O3	C00642
metab_13064	3-Methyl-2-Oxovaleric Acid	neg_5382	0.0103131	129.054	4.13313	M-H	C6H10O3	C00671
metab_13063	2-Hydroxycarbamazepine	neg_2171	0.0457329	289.038	4.64715	M+K-2H	C15H12N2O2	C16576
metab_13062	11b,21-Dihydroxy-5b-pregnane-3,20-dione	neg_3623	0.0908582	393.228	6.22562	M+FA-H	C21H32O4	C05475
metab_13034	2-Keto-glutaramic acid	neg_975	0.0332095	144.029	1.08793	M-H2O-H, M-H	C5H7NO4	C00940
metab_12947	Taurolithocholic acid 3-sulfate	neg_896	0.113708	280.622	6.06942	M-2H, M-H	C26H45NO8S2	C03642
metab_12818	5,6-Dihydroxyprostaglandin F1a	neg_779	0.0410303	409.223	6.11618	M-H, M+Na-2H	C20H36O7	C06475
metab_12809	Cortolone	neg_770	0.0186404	411.238	6.10837	M+Cl, M+FA-H	C21H34O5	C05481
metab_1276	2-(7'-methylthio)heptylmalate	pos_2154	0.062946	294.137	3.68568	M+NH4	C12H20O5S-2	C17230
metab_12730	Cholic acid	neg_7	0.0423459	407.28	6.28822	M-H, M+Cl, M+FA-H, 2M-H	C24H40O5	C00695
metab_1264	5'-Deoxy-5-fluorouridine	pos_2143	0.0782351	279.101	3.65388	M+CH3OH+H	C9H11FN2O5	C12739
metab_1262	Antiarol	pos_2141	0.0730431	185.081	3.6459	M+H	C9H12O4	C10765
metab_1260	5-Androstenediol	pos_214	0.0370579	255.211	6.22548	M+H-2H2O, M+H, M+H-H2O	C19H30O2	C04295
metab_12562	Carnosine	neg_6598	0.160854	225.099	0.806433	M-H	C9H14N4O3	C00386
metab_1256	Questiomycin A	pos_2136	0.0701601	245.092	3.62992	M+CH3OH+H	C12H8N2O2	C02161
metab_12476	L-Glutamine	neg_6519	0.0245132	145.061	0.939417	M-H	C5H10N2O3	C00064
metab_12473	L-Sorbinose	neg_6516	0.0253787	215.032	0.94725	M+Cl	C6H12O6	C08356
metab_12463	Threonic Acid	neg_6507	0.0197308	135.029	0.978533	M-H	C4H8O5	C01620
metab_1246	Formylanthranilic acid	pos_2127	0.0526042	148.04	3.61395	M+H-H2O	C8H7NO3	C05653
metab_12450	N-Acetylgalactosamine 4-sulphate	neg_6495	0.0341431	300.039	1.00198	M-H	C8H15NO9S	C16265
metab_12436	N,N-Dimethylarginine	neg_6480	0.0486281	201.135	1.02545	M-H	C8H18N4O2	C03626
metab_12418	N-Acetylhistidine	neg_6464	0.0238951	196.072	1.04892	M-H	C8H11N3O3	C02997
metab_12409	Orotic Acid	neg_6456	0.027986	155.009	1.07228	M-H	C5H4N2O4	C00295
metab_12405	Gluconolactone	neg_6452	0.0290407	177.039	1.08793	M-H	C6H10O6	C00198
metab_12400	Spongothymidine	neg_6448	0.0853537	293.054	1.09575	M+Cl	C10H14N2O6	C16744
metab_12379	D-Gulono-1,4-Lactone	neg_6429	0.0389586	213.016	1.13473	M+Cl	C6H10O6	C05410
metab_12375	L-Asparagine	neg_6425	0.0547592	131.045	1.14255	M-H	C4H8N2O3	C00152
metab_12360	1-Pyrroline-2-carboxylic acid	neg_6411	0.0720055	158.045	1.15037	M+FA-H	C5H7NO2	C03564
metab_12359	3-Methylthiopropionic acid	neg_6410	0.0538668	165.022	1.15037	M+FA-H	C4H8O2S	C08276
metab_12346	Suberic acid	neg_64	0.0115708	173.081	5.44383	M-H, M+Na-2H, M+Cl	C8H14O4	C08278
metab_12345	Pseudouridine	neg_6399	0.0272094	243.062	1.15037	M-H	C9H12N2O6	C02067
metab_12334	2-Aminomuconic acid semialdehyde	neg_6389	0.050417	122.023	1.15818	M-H2O-H	C6H7NO3	C03824
metab_12311	Glutaconic acid	neg_6368	0.0284098	111.007	1.18935	M-H2O-H	C5H6O4	C02214
metab_12307	Citric Acid	neg_6364	0.0302365	191.019	1.19717	M-H	C6H8O7	C00158
metab_12297	D-Glucaro-1,4-lactone	neg_6355	0.021558	213.001	1.20498	M+Na-2H	C6H8O7	C21095
metab_12289	Betonicine	neg_6348	0.0661966	204.087	1.22837	M+FA-H	C7H13NO3	C08269
metab_12283	L-4-Hydroxyglutamate semialdehyde	neg_6342	0.023186	128.034	1.29087	M-H2O-H	C5H9NO4	C05938
metab_12258	N-Acetyl-L-Glutamic Acid	neg_6319	0.03352	188.056	1.85968	M-H	C7H11NO5	C00624
metab_12257	N-alpha-Acetyl-L-citrulline	neg_6318	0.0345132	216.098	1.88317	M-H	C8H15N3O4	C15532
metab_12256	Hydantoin-5-propionic acid	neg_6317	0.0355547	171.04	1.89097	M-H	C6H8N2O4	C05565
metab_12244	5-Acetylamino-6-formylamino-3-methyluracil	neg_6306	0.0147693	225.062	1.97678	M-H	C8H10N4O4	C16365
metab_12230	3-Oxoadipic acid	neg_6294	0.0479649	205.035	2.03932	M+FA-H	C6H8O5	C00846
metab_12229	N2-Succinyl-L-glutamic acid 5-semialdehyde	neg_6293	0.0448149	230.066	2.03932	M-H	C9H13NO6	C05932
metab_12218	L-Tyrosine	neg_6283	0.0314882	180.066	2.25825	M-H	C9H11NO3	C00082
metab_12207	3-Methylxanthine	neg_6273	0.0283694	211.047	2.4305	M+FA-H	C6H6N4O2	C16357
metab_12198	L-2-Amino-4-methylenepentanedioic acid	neg_6265	0.0353102	204.051	2.54008	M+FA-H	C6H9NO4	C00651
metab_12197	5'-Deoxyadenosine	neg_6264	0.0297663	286.07	2.54008	M+Cl	C10H13N5O3	C05198
metab_12194	3-Hydroxy-3-methylglutarate	neg_6261	0.0431543	161.044	2.55575	M-H	C6H10O5	C03761
metab_12189	Vanillylamine	neg_6257	0.0416301	152.071	2.58708	M-H	C8H11NO2	C16666
metab_12125	10-Hydroxydecanoic Acid	neg_62	0.0527126	209.118	5.90562	M-H2O-H, M+Na-2H, M-H	C10H20O3	C02774
metab_12114	Dihydrophaseic acid	neg_619	0.0368392	317.114	5.60052	M-H, M+Cl	C15H22O5	C15971
metab_12103	Zingerone	neg_618	0.0667532	193.086	5.60052	M-H2O-H, M-H	C11H14O3	C17497
metab_12098	3',5'-Cyclic AMP	neg_6175	0.0312908	328.045	3.17382	M-H	C10H12N5O6P	C00575
metab_12094	Latrunculin B	neg_6171	0.0621124	432.125	3.20512	M+K-2H	C20H29NO5S	C19904
metab_12086	Cotinine glucuronide	neg_6164	0.046742	373.099	3.23632	M+Na-2H	C16H20N2O7	C00190
metab_12034	5-Hydroxy-N-formylkynurenine	neg_6117	0.108034	287.044	3.291	M+Cl	C11H12N2O5	C05648
metab_12023	Mevalonic acid	neg_6107	0.0408839	147.065	3.29882	M-H	C6H12O4	C00418
metab_12006	Gallic Acid	neg_6092	0.0856447	169.013	3.30663	M-H	C7H6O5	C01424
metab_11996	Fusarin C	neg_6083	0.152243	452.167	3.30663	M+Na-2H	C23H29NO7	C19243
metab_11988	1-Methylguanosine	neg_6076	0.0523714	296.099	3.31448	M-H	C11H15N5O5	C04545
metab_11951	Shikimic Acid	neg_6041	0.013502	173.045	3.3535	M-H	C7H10O5	C00493
metab_1194	Carbamazepine iminoquinone	pos_2080	0.115274	249.102	3.49427	M+ACN+H	C14H9NO	C16605
metab_11918	Beta-D-3-Ribofuranosyluric acid	neg_6010	0.0543473	299.063	3.38485	M-H	C10H12N4O7	C05513
metab_11905	Azelaic Acid	neg_60	0.0190585	187.097	5.94457	M-H, M+Cl, M+Na-2H	C9H16O4	C08261
metab_11902	3,4-Dihydroxymandelic Acid	neg_5998	0.0755923	183.029	3.40833	M-H	C8H8O5	C05580
metab_1190	Sugeonol	pos_2077	0.0424078	257.15	3.4864	M+Na	C15H22O2	C17504
metab_119	Thymyl acetate	pos_1105	0.0677432	193.123	5.18438	M+H-H2O, M+H	C12H16O2	C09909
metab_11890	Oxoadipic acid	neg_5987	0.028093	141.018	3.41617	M-H2O-H	C6H8O5	C00322
metab_11889	Maltol	neg_5986	0.103363	171.029	3.41617	M+FA-H	C6H6O3	C11918
metab_11862	Glutarate semialdehyde	neg_5961	0.0476491	161.044	3.43968	M+FA-H	C5H8O3	C03273
metab_11846	Niacinamide	neg_5947	0.168845	167.045	3.45532	M+FA-H	C6H6N2O	C00153
metab_11829	Glutaric Acid	neg_5931	0.0248239	131.034	3.47097	M-H	C5H8O4	C00489
metab_1181	Xanthurenic Acid	pos_2069	0.0234444	206.045	3.47042	M+H	C10H7NO4	C02470
metab_11774	3-Hydroxybenzoic Acid	neg_5882	0.0382063	137.023	3.5257	M-H	C7H6O3	C00587
metab_1177	2-Quinolinecarboxylic acid	pos_2065	0.032494	174.055	3.46247	M+H	C10H7NO2	C06325
metab_11721	Beta-D-Glucopyranuronic acid	neg_5833	0.0652803	313.056	3.58788	M-H	C13H14O9	C08350
metab_11703	Folinic acid	neg_5816	0.129469	472.157	3.61108	M-H	C20H23N7O7	C03479
metab_1170	4-Hydroxy-6-Methyl-2-Pyrone	pos_2059	0.0317885	127.039	3.45452	M+H	C6H6O3	C02752
metab_11695	Estazolam	neg_5809	0.0525435	339.065	3.6189	M+FA-H	C16H11ClN4	C06981
metab_11631	Isopropylmaleic acid	neg_5751	0.108305	203.055	3.68135	M+FA-H	C7H10O4	C02631
metab_11618	Neohesperidose	neg_5739	0.033574	307.103	3.69698	M-H2O-H	C12H22O10	C08244
metab_1160	13(S)-HODE	pos_205	0.0146513	279.232	6.2813	M+H-H2O, M+H, M+H-2H2O	C18H32O3	C14762
metab_11572	Adenine	neg_5697	0.0878016	134.046	3.75893	M-H	C5H5N5	C00147
metab_11502	3,4-dihydroxyphenylacetic Acid	neg_5633	0.0946083	167.034	3.84427	M-H	C8H8O4	C01161
metab_11470	Isonicotinylglycine	neg_5604	0.0225501	179.045	3.87555	M-H	C8H8N2O3	C16623
metab_1146	Elenolide	pos_2037	0.292018	225.076	3.39107	M+H	C11H12O5	C09506
metab_11445	10-Hydroxycarbazepine	neg_5582	0.0830325	291.054	3.8911	M+K-2H	C15H14N2O2	C07493
metab_11399	2-Isopropylmalic acid	neg_5540	0.030892	157.05	3.93005	M-H2O-H	C7H12O5	C02504
metab_11369	1,3,7-Trimethyluric Acid	neg_5512	0.0568851	209.067	3.96125	M-H	C8H10N4O3	C16361
metab_11348	7,8-Dihydroxycoumarin	neg_5494	0.0459929	177.018	3.98472	M-H	C9H6O4	C03093
metab_11326	2-Dechloroethylifosfamide	neg_5473	0.0673504	243.033	4.01583	M+FA-H	C5H12ClN2O2P	C16555
metab_11298	4-(2-Amino-3-hydroxyphenyl)-2,4-dioxobutanoic acid	neg_5448	0.0355464	204.029	4.0393	M-H2O-H	C10H9NO5	C05645
metab_1126	Delphinidin	pos_2019	0.0212927	326.038	3.32085	M+Na	C15H11O7+	C05908
metab_11187	Isopentenyl adenosine	neg_5347	0.0436252	316.14	4.17223	M-H2O-H	C15H21N5O4	C16427
metab_11165	2-n-Propyl-4-oxopentanoic acid	neg_5327	0.0401412	203.092	4.20355	M+FA-H	C8H14O3	C16655
metab_11137	3-Oxohexanoic acid	neg_5301	0.0480718	151.039	4.24262	M+Na-2H	C6H10O3	C02122
metab_1112	Nicotinuric Acid	pos_2006	0.0197232	181.061	3.30512	M+H	C8H8N2O3	C05380
metab_11115	Trans-o-Coumaric acid 2-glucoside	neg_5282	0.114896	325.092	4.25825	M-H	C15H18O8	C05158
metab_1111	Beta-L-Fucose	pos_2005	0.0264858	129.055	3.30512	M+H-2H2O	C6H12O5	C20836
metab_11100	Gentisic Acid	neg_5269	0.022952	153.018	4.28173	M-H	C7H6O4	C00628
metab_1106	N-Acetyl-b-glucosaminylamine	pos_2000	0.20352	441.223	3.28927	2M+H	C8H16N2O5	C01239
metab_11043	N-Succinyl-2-amino-6-ketopimelate	neg_5216	0.129045	310.056	4.34378	M+Na-2H	C11H15NO8	C04462
metab_1104	3-Ureidopropionic acid	pos_20	0.0340862	155.043	1.14838	M+Na, M+K, M+H, M+H-H2O	C4H8N2O3	C02642
metab_10934	Dihydro-4,4-Dimethyl-2,3-furandione	neg_5118	0.0172738	127.039	4.50628	M-H	C6H8O3	C01125
metab_10872	Rhamnose	neg_5062	0.205387	163.063	4.59217	M-H	C6H12O5	C00507
metab_10837	3-Amino-3-(4-hydroxyphenyl)propanoic Acid	neg_5030	0.0235855	180.066	4.6315	M-H	C9H11NO3	C04368
metab_10834	Norajmaline	neg_5028	0.223203	333.156	4.6315	M+Na-2H	C19H24N2O2	C11810
metab_1081	Kyotorphin	pos_1979	0.100721	302.16	3.24198	M+H-2H2O	C15H23N5O4	C02993
metab_10796	Hydroxyethyl methacrylic acid	neg_4995	0.0314234	259.118	4.67872	2M-H	C6H10O3	C14530
metab_1077	S-Hydroxymethylglutathione	pos_1975	0.170102	320.093	3.234	M+H-H2O	C11H19N3O7S	C14180
metab_10687	7,4'-Dihydroxyflavone	neg_4897	0.0332182	253.05	4.84915	M-H	C15H10O4	C12123
metab_1068	Valtrate	pos_1967	0.0382009	230.103	3.21022	M+NH4	C10H12O5	C09801
metab_10670	Phthalic Acid	neg_4881	0.0385735	165.018	4.88043	M-H	C8H6O4	C01606
metab_1067	Theophylline	pos_1966	0.11916	181.072	3.21022	M+H	C7H8N4O2	C07130
metab_10654	Aucubin	neg_4867	0.0571422	327.108	4.89608	M-H2O-H	C15H22O9	C09771
metab_1065	10-Formyltetrahydrofolate	pos_1964	0.154942	456.162	3.20227	M+H-H2O	C20H23N7O7	C00234
metab_10627	FMNH2	neg_4842	0.114622	439.106	4.94303	M-H2O-H	C17H23N4O9P	C01847
metab_10614	Ethyl maltol	neg_4830	0.106701	325.092	4.96642	2M+FA-H	C7H8O3	C20362
metab_10613	2-Pyrocatechuic Acid	neg_483	0.0154527	153.018	4.63932	M-H2O-H, M-H	C7H6O4	C00196
metab_1061	Syringic Acid	pos_1960	0.279349	199.06	3.20227	M+H	C9H10O5	C10833
metab_10601	Beta-Glucogallin	neg_4819	0.12227	723.165	4.97422	2M+Hac-H	C13H16O10	C01158
metab_10593	Dopamine 3-O-sulfate	neg_4811	0.0846228	232.028	4.98985	M-H	C8H11NO5S	C13690
metab_10586	Formyl-5-hydroxykynurenamine	neg_4805	0.129769	207.077	4.99767	M-H	C10H12N2O3	C05647
metab_10571	Cortisol 21-sulfate	neg_4792	0.0354208	441.158	5.01332	M-H	C21H30O8S	C02822
metab_10550	Leucodopachrome	neg_4773	0.105684	240.051	5.06023	M+FA-H	C9H9NO4	C05604
metab_10433	20-Hydroxy-leukotriene E4	neg_4668	0.0374859	436.219	5.2087	M-H2O-H	C23H37NO6S	C03577
metab_10425	Sinapoyl Malate	neg_4660	0.0689891	339.072	5.22435	M-H	C15H16O9	C02887
metab_1042	Beta-L-fucose 1-phosphate	pos_1943	0.123444	502.07	3.15447	2M+NH4	C6H11O8P-2	C02985
metab_10407	Iduronic acid	neg_4643	0.0368849	230.99	5.25567	M+K-2H	C6H10O7	C06472
metab_10404	Deoxyloganic acid	neg_4640	0.0779543	381.119	5.25567	M+Na-2H	C16H24O9	C11647
metab_10400	Nicotinic acid ribonucleoside	neg_4637	0.170737	301.082	5.2635	M+FA-H	C11H14NO6+	C05841
metab_10362	3-Isochromanone	neg_4602	0.0405393	147.044	5.33397	M-H	C9H8O2	C07728
metab_10353	N-Acetyl-D-phenylalanine	neg_4595	0.0258416	206.081	5.34177	M-H	C11H13NO3	C05620
metab_10346	Phenylpyruvic Acid	neg_4589	0.0379996	163.039	5.34998	M-H	C9H8O3	C00166
metab_10293	Ferulic Acid	neg_4540	0.0692549	193.05	5.41253	M-H	C10H10O4	C01494
metab_10283	Beta-Alanyl-L-arginine	neg_4531	0.0435012	280.119	5.42818	M+Cl	C9H19N5O3	C05340
metab_10251	3-Hydroxymonoethylglycinexylidide	neg_4502	0.0336662	267.135	5.46727	M+FA-H	C12H18N2O2	C16572
metab_10165	Exo,exo-1,8-Epoxy-p-menthane-2,6-diol	neg_4425	0.0192092	185.117	5.60052	M-H	C10H18O3	C17620
metab_10163	Coumaryl acetate	neg_4423	0.0221495	237.076	5.60052	M+FA-H	C11H12O3	C20465
metab_10152	Butyric acid	neg_4413	0.0383137	263.15	5.61617	3M-H	C4H8O2	C00246
metab_10112	Naringenin Chalcone	neg_4378	0.0304102	271.061	5.67093	M-H	C15H12O5	C06561
metab_10066	5-Hydroxyvalproic acid	neg_4336	0.125673	205.107	5.7413	M+FA-H	C8H16O3	C16650
metab_10054	Mescaline	neg_4325	0.0341602	256.119	5.75693	M+FA-H	C11H17NO3	C06546
metab_10036	(-)-Pinocarvone	neg_4309	0.0106433	195.102	5.7804	M+FA-H	C10H14O	C09884
metab_10010	3-Oxovalproic acid	neg_4286	0.0397162	203.092	5.81168	M+FA-H	C8H14O3	C16652
metab_9995	Gravelliferone	neg_4272	0.150518	319.13	5.82733	M+Na-2H	C19H22O3	-
metab_9993	Glutaminyltryptophan	neg_4270	0.0526781	331.139	5.82733	M-H	C16H20N4O4	-
metab_9981	Dumetorine	neg_4259	0.0287749	268.155	5.84297	M+FA-H	C13H21NO2	-
metab_9979	Pisumic acid	neg_4257	0.0478912	317.114	5.84297	M+Cl	C15H22O5	-
metab_9962	3-Epiarmefolin	neg_4241	0.252823	285.113	5.85872	M+Na-2H	C15H20O4	-
metab_9950	1,2,3,4-Tetrahydro-b-carboline-1,3-dicarboxylic acid	neg_4230	0.0737793	295.049	5.86653	M+Cl	C13H12N2O4	-
metab_9936	Trans-Grandmarin isovalerate	neg_4218	0.074114	357.137	5.87435	M-H2O-H	C20H24O7	-
metab_9932	Hydroxycortisol	neg_4214	0.127622	423.202	5.87435	M+FA-H	C21H30O6	-
metab_9902	9,10,13-Trihydroxystearic acid	neg_4188	0.259799	367.223	5.88998	M+Cl	C18H36O5	-
metab_9891	P-Tolyl-ss-D-glucuronide	neg_4178	0.0669369	265.072	5.8978	M-H2O-H	C13H16O7	-
metab_988	15-Deacetylcalonectrin	pos_1895	0.183132	347.127	3.06713	M+K	C17H24O5	-
metab_987	Marasmone	pos_1894	0.0508762	296.15	3.06713	M+NH4	C15H18O5	-
metab_9864	Withaperuvin C	neg_4153	0.115205	523.212	5.90562	M+K-2H	C28H38O7	-
metab_984	N-(5-acetamidopentyl)acetamide	pos_1891	0.0404989	187.144	3.06713	M+H	C9H18N2O2	-
metab_9827	Dihydroferulic acid 4-O-glucuronide	neg_412	0.0181519	371.098	4.1879	M-H, M+Na-2H	C16H20O10	-
metab_9810	Cis-Resveratrol 4'-sulfate	neg_4104	0.0340237	353.033	5.93673	M+FA-H	C14H12O6S	-
metab_981	Lipoyllysine	pos_1889	0.125317	299.124	3.05917	M+H-2H2O	C14H26N2O3S2	-
metab_9808	Repaglinide aromatic amine	neg_4102	0.0294424	405.176	5.93673	M+Na-2H	C22H28N2O4	-
metab_9805	L-Aspartyl-L-Phenylalanine	neg_410	0.0175856	279.098	4.12532	M-H, M+Na-2H	C13H16N2O5	-
metab_9794	Norecasantalol	neg_4090	0.0395788	211.133	5.94457	M+FA-H	C11H18O	-
metab_9791	2-Hydroxyundecanoate	neg_4088	0.0158931	247.155	5.94457	M+FA-H	C11H22O3	-
metab_979	Isoleucyl-Asparagine	pos_1887	0.0904594	228.135	3.05917	M+H-H2O	C10H19N3O4	-
metab_9788	(+/-)-3-(4-Hydroxyphenyl)-1,2-propanediol 4'-O-glucoside	neg_4085	0.256027	311.116	5.94457	M-H2O-H	C15H22O8	-
metab_9762	4-[(E)-5,6-Dihydro-2,3'-bipyridin-3(4H)-ylidenemethyl]-3-methoxyphenol	neg_4061	0.0327207	331.085	5.95238	M+K-2H	C18H18N2O2	-
metab_9754	4-Oxododecanedioic acid	neg_4053	0.00647259	243.123	5.9602	M-H	C12H20O5	-
metab_9750	Alpha-CYANO-3-HYDROXYCINNAMIC ACID	neg_405	0.016536	188.034	4.14878	M-H, 2M-H	C10H7NO3	-
metab_974	Asp His Phe	pos_1882	0.0717845	418.172	3.03547	M+H	C19H23N5O6	-
metab_9732	Corymbosin	neg_4033	0.0365842	357.101	5.96803	M-H	C19H18O7	-
metab_9731	(1R,2R,4S,6R)-2,6-Fenchanediol 2-O-b-D-glucoside	neg_4032	0.0481203	377.181	5.96803	M+FA-H	C16H28O7	-
metab_973	4-Carboxynevirapine	pos_1881	0.0919068	338.127	3.03547	M+ACN+H	C15H12N4O3	-
metab_9729	Ramipril Diketopiperazine	neg_4030	0.0385506	443.219	5.96803	M+FA-H	C23H30N2O4	-
metab_9728	Phenyl glucuronide	neg_403	0.00693411	269.066	4.13313	M-H, 2M-H	C12H14O7	-
metab_9724	(S)-9-Hydroxy-10-undecenoic acid	neg_4026	0.177914	221.118	5.97573	M+Na-2H	C11H20O3	-
metab_9716	Xi-7-Hydroxyhexadecanedioic acid	neg_4019	0.134246	347.207	5.97573	M+FA-H	C16H30O5	-
metab_9705	1-Hydroxy-3-nonanone	neg_4008	0.0178252	203.128	5.98357	M+FA-H	C9H18O2	-
metab_9701	6,2'-Dihydroxyflavone	neg_4004	0.0290669	253.05	5.98357	M-H	C15H10O4	-
metab_97	2-(3-methoxyphenyl)-N-[2-[(1-methylbenzimidazol-2-yl)amino]-2-oxoethyl]acetamide	pos_1086	0.0925105	353.157	5.29588	M+H, M+NH4	C19H20N4O3	-
metab_9699	Carboxy-ibuprofen	neg_4002	0.0883983	281.103	5.98357	M+FA-H	C13H16O4	-
metab_9690	Glaudine	neg_3996	0.283804	398.164	5.98357	M-H	C22H25NO6	-
metab_9681	Alpha-Campholonic acid	neg_3988	0.0598334	229.108	5.99138	M+FA-H	C10H16O3	-
metab_9678	2-Carboxy-4-dodecanolide	neg_3985	0.060165	287.15	5.99138	M+FA-H	C13H22O4	-
metab_9669	Sericoside	neg_3977	0.067807	701.368	5.99138	M+Cl	C36H58O11	-
metab_9664	Petasinine	neg_3972	0.08468	284.15	5.9992	M+FA-H	C13H21NO3	-
metab_9656	12-oxo-20-dihydroxy-leukotriene B4	neg_3965	0.0536008	411.201	5.9992	M+FA-H	C20H30O6	-
metab_9647	Dopachrome o-semiquinone	neg_3957	0.0430677	194.045	6.00703	M-H	C9H9NO4	-
metab_9642	Blumealactone B	neg_3952	0.0454906	409.186	6.00703	M+FA-H	C20H28O6	-
metab_964	Phenylalanylhydroxyproline	pos_1873	0.0294356	279.134	3.01978	M+H	C14H18N2O4	-
metab_962	6-Acetyl-1,2,3,4-tetrahydropyridine	pos_1871	0.0406394	126.092	3.01978	M+H	C7H11NO	-
metab_9615	2,5-Dimethoxy-4-(2-propenyl)phenol	neg_3928	0.047328	239.092	6.0225	M+FA-H	C11H14O3	-
metab_9600	Tyrosyl-Isoleucine	neg_3914	0.0570744	293.15	6.0303	M-H	C15H22N2O4	-
metab_9599	5'-N-Ethylcarboxamidoadenosine	neg_3913	0.0436444	353.124	6.0303	M+FA-H	C12H16N6O4	-
metab_959	Thr Ser Leu	pos_1869	0.108584	320.182	3.00385	M+H	C13H25N3O6	-
metab_9575	9,13-Dihydroxy-4-megastigmen-3-one 9-glucoside	neg_3892	0.0212197	433.207	6.03812	M+FA-H	C19H32O8	-
metab_9574	11-Oxo-androsterone glucuronide	neg_3891	0.0312611	479.228	6.03812	M-H	C25H36O9	-
metab_9573	N-[(3a,5b,7a,12a)-3,12-dihydroxy-24-oxo-7-(sulfooxy)cholan-24-yl]-Glycine	neg_3890	0.0422162	526.248	6.03812	M-H2O-H	C26H43NO9S	-
metab_9563	Artemin	neg_3881	0.0582694	311.15	6.04595	M+FA-H	C15H22O4	-
metab_9557	Pteroside A	neg_3876	0.125907	455.191	6.04595	M+FA-H	C21H30O8	-
metab_9556	Tauro-b-muricholic acid	neg_3875	0.0970607	496.273	6.04595	M-H2O-H	C26H45NO7S	-
metab_9544	Trans-p-Menthane-7,8-diol 8-glucoside	neg_3864	0.0891549	355.176	6.05377	M+Na-2H	C16H30O7	-
metab_9526	7,8-Dihydro-3b,6a-dihydroxy-alpha-ionol 9-glucoside	neg_3848	0.0940318	371.207	6.06158	M-H2O-H	C19H34O8	-
metab_9519	2,2'-(3-methylcyclohexane-1,1-diyl)diacetic acid	neg_3841	0.0140759	213.113	6.06942	M-H	C11H18O4	-
metab_9512	Ipomeatetrahydrofuran	neg_3835	0.0384365	301.202	6.06942	M+FA-H	C15H28O3	-
metab_951	(2S,4S)-Pinnatanine	pos_1861	0.0784529	267.098	2.98798	M+Na	C10H16N2O5	-
metab_9495	3b-Hydroxy-6b-methoxy-7(11)-eremophilen-12,8a-olide	neg_3819	0.0458634	325.165	6.07717	M+FA-H	C16H24O4	-
metab_9482	Avocadene 2-acetate	neg_3807	0.154337	373.259	6.08498	M+FA-H	C19H36O4	-
metab_9474	Asp-Phe	neg_380	0.0391864	279.098	4.01583	M-H2O-H, M-H	C13H16N2O5	-
metab_9472	Propenoylcarnitine	neg_3799	0.0537739	236.092	6.0928	M+Na-2H	C10H17NO4	-
metab_946	N-propyl-3-(5-pyridin-3-yl-1,2,4-oxadiazol-3-yl)pyrrolidine-1-carboxamide	pos_1857	0.0369678	302.16	2.98003	M+H	C15H19N5O2	-
metab_9458	Glyceryl 5-hydroxydecanoate	neg_3786	0.133697	261.17	6.10062	M-H	C13H26O5	-
metab_9446	Riesling acetal	neg_3775	0.0114125	271.155	6.10837	M+FA-H	C13H22O3	-
metab_9444	SPICULISPORIC ACID	neg_3773	0.0355672	327.181	6.10837	M-H	C17H28O6	-
metab_9443	Myrsinone	neg_3772	0.0338695	339.181	6.10837	M+FA-H	C17H26O4	-
metab_9435	2-Methylcyclohexanone	neg_3765	0.0201932	157.086	6.11618	M+FA-H	C7H12O	-
metab_9429	Gamma-Glu-leu	neg_376	0.0189872	259.13	3.99238	M-H, M+Na-2H	C11H20N2O5	-
metab_9422	Endoxifen O-glucuronide	neg_3753	0.0755227	550.245	6.11618	M-H	C31H37NO8	-
metab_9419	5-Heptyltetrahydro-2-oxo-3-furancarboxylic acid	neg_3750	0.100828	273.134	6.12402	M+FA-H	C12H20O4	-
metab_9415	2,3-dinor Prostaglandin E1	neg_3747	0.0484373	325.202	6.12402	M-H	C18H30O5	-
metab_9410	(3a,5b,7a)-23-Carboxy-7-hydroxy-24-norcholan-3-yl-b-D-Glucopyranosiduronic acid	neg_3742	0.0363268	567.317	6.12402	M-H	C30H48O10	-
metab_9401	2,3-dinor-6-oxoprostaglandin F1alpha	neg_3734	0.0373053	341.196	6.13183	M-H	C18H30O6	-
metab_940	2-Amino-4-[(2-hydroxy-1-oxopropyl)amino]butanoic acid	pos_1851	0.0814809	155.082	2.9721	M+H-2H2O	C7H14N2O4	-
metab_9399	15-Hydroxyleptocarpin	neg_3732	0.14795	377.16	6.13183	M-H	C20H26O7	-
metab_9395	Phytosphingosine-1-P	neg_3729	0.236395	442.259	6.13183	M+FA-H	C18H40NO6P	-
metab_9393	Nonate	neg_3727	0.0873689	169.086	6.13965	M-H2O-H	C9H16O4	-
metab_9390	2,2,4,4,-Tetramethyl-6-(1-oxopropyl)-1,3,5-cyclohexanetrione	neg_3724	0.138765	283.118	6.13965	M+FA-H	C13H18O4	-
metab_9389	Corchorifatty acid D	neg_3723	0.106518	353.197	6.13965	M+FA-H	C18H28O4	-
metab_9388	24,25,26,27-Tetranor-23-oxo-hydroxyvitamin D3	neg_3722	0.103206	403.248	6.13965	M+FA-H	C23H34O3	-
metab_9382	10beta-12,13-Dinor-8-oxo-6-eremophilen-11-al	neg_3717	0.023236	251.128	6.14747	M+FA-H	C13H18O2	-
metab_938	N-Undecanoylglycine	pos_185	0.0173738	226.18	6.17795	M+H-H2O, M+H, M+Na	C13H25NO3	-
metab_9376	1-(5-Acetyl-2-hydroxyphenyl)-3-methyl-1-butanone	neg_3711	0.0995444	265.108	6.15528	M+FA-H	C13H16O3	-
metab_9375	2-Hydroxyibuprofen	neg_3710	0.0158287	267.123	6.15528	M+FA-H	C13H18O3	-
metab_9373	L-Menthyl acetoacetate	neg_3709	0.0342375	285.17	6.15528	M+FA-H	C14H24O3	-
metab_9366	Pteroside Z	neg_3702	0.047213	439.196	6.15528	M+FA-H	C21H30O7	-
metab_9363	3-hydroxy-3-(3-hydroxyphenyl)propanoic acid-O-sulphate	neg_370	0.0215168	261.007	3.96125	M-H, M+Na-2H	C9H10O7S	-
metab_936	Asp Leu Gly	pos_1848	0.0578713	304.15	2.96413	M+H	C12H21N3O6	-
metab_9354	Blumenol C glucoside	neg_3691	0.0284014	417.213	6.1631	M+FA-H	C19H32O7	-
metab_9351	2-Carboxy-5,7-dimethyl-4-octanolide	neg_3689	0.0292092	487.254	6.1631	2M+Hac-H	C11H18O4	-
metab_9346	3-Nonanon-1-yl acetate	neg_3684	0.0285166	245.139	6.17092	M+FA-H	C11H20O3	-
metab_9333	Cembratetraene-16,2:19,6-Diolide	neg_3672	0.134757	327.163	6.17875	M-H	C20H24O4	-
metab_9332	Trifluoroacetyl-l-lysyl-l-alaninanilide	neg_3671	0.0193648	369.155	6.17875	M-H2O-H	C17H23F3N4O3	-
metab_933	Hydroxyprolyl-Leucine	pos_1845	0.0896605	209.129	2.96413	M+H-2H2O	C11H20N2O4	-
metab_9328	3-Dehydrocholic Acid	neg_3668	0.161071	451.269	6.17875	M+FA-H	C24H38O5	-
metab_932	6,7-Dimethoxy-1-Methyl-3,4-Dihydroisoquinoline	pos_1844	0.0650296	206.118	2.96413	M+H	C12H15NO2	-
metab_9293	6b-Angeloyl-3b,8b,9b-trihydroxy-7(11)-eremophilen-12,8-olide	neg_3636	0.0557583	379.176	6.20997	M-H	C20H28O7	-
metab_9289	2,6-Nonadien-1-ol	neg_3632	0.0123357	185.117	6.2178	M+FA-H	C9H16O	-
metab_9288	Rhodinyl acetate	neg_3631	0.0659675	197.154	6.2178	M-H	C12H22O2	-
metab_9287	Tetranor 12-HETE	neg_3630	0.0435192	311.186	6.2178	M+FA-H	C16H26O3	-
metab_9283	12-O-D-Glucuronoside-13-hydroxyoctadec-9Z-enoate	neg_3627	0.0286586	489.27	6.2178	M-H	C24H42O10	-
metab_928	4-Methoxyindole-3-Carboxaldehyde	pos_1840	0.112711	176.071	2.95615	M+H	C10H9NO2	-
metab_9275	(3b,4b,11b,14b)-11-Ethoxy-3,4-epoxy-14-hydroxy-12-cyathen-15-al 14-xyloside	neg_3619	0.129234	493.28	6.22562	M-H	C27H42O8	-
metab_9272	1,11-Undecanedicarboxylic acid	neg_3616	0.033127	243.16	6.23345	M-H	C13H24O4	-
metab_9269	14,15-DiHETE	neg_3613	0.0603683	381.228	6.23345	M+FA-H	C20H32O4	-
metab_9258	Asperagenin	neg_3603	0.0313802	493.316	6.24127	M+FA-H	C27H44O5	-
metab_9255	(E)-4-Hexen-1-ol	neg_3600	0.0786674	259.191	6.2491	2M+Hac-H	C6H12O	-
metab_9250	5-(2,3-Dihydroxy-3-methylbutyl)-4-(3,4-epoxy-4-methylpentanoyl)-3,4-dihydroxy-2-isopentanoyl-2-cyclopenten-1-one	neg_3597	0.0761385	393.191	6.2491	M-H2O-H	C21H32O8	-
metab_9248	MG(22:5(4Z,7Z,10Z,13Z,16Z)/0:0/0:0)	neg_3595	0.244596	449.29	6.2491	M+FA-H	C25H40O4	-
metab_9245	(R)-2-Acetoxy-p-mentha-1,8-diene	neg_3592	0.0510948	239.128	6.25693	M+FA-H	C12H18O2	-
metab_9243	6-Hydroxypentadecanedioic acid	neg_3590	0.0545548	309.17	6.25693	M+Na-2H	C15H28O5	-
metab_924	Tryptophylhydroxyproline	pos_1837	0.215688	318.145	2.94817	M+H	C16H19N3O4	-
metab_9234	3b,8a-Dihydroxy-6b-angeloyloxy-7(11)-eremophilen-12,8-olide	neg_3582	0.0713017	409.186	6.26475	M+FA-H	C20H28O6	-
metab_9229	5-Phenyl-1-pentanol	neg_3578	0.0806852	209.118	6.27257	M+FA-H	C11H16O	-
metab_922	6-(2-Hydroxyethoxy)-6-oxohexanoic acid	pos_1835	0.116497	232.118	2.94817	M+ACN+H	C8H14O5	-
metab_9211	13-Oxo-9,11-tridecadienoic acid	neg_3561	0.0445885	223.133	6.28822	M-H	C13H20O3	-
metab_9205	28-Homobrassinolide	neg_3556	0.164688	539.358	6.296	M+FA-H	C29H50O6	-
metab_9196	8-isoprostaglandin E2	neg_3548	0.0472954	397.222	6.31948	M+FA-H	C20H32O5	-
metab_919	Serylhistidine	pos_1832	0.0906315	281.063	2.94018	M+K	C9H14N4O4	-
metab_9182	Glycoursodeoxycholic acid	neg_3535	0.104795	430.295	6.36708	M-H2O-H	C26H43NO5	-
metab_917	Asp Lys Leu	pos_1830	0.0215137	375.224	2.93235	M+H	C16H30N4O6	-
metab_9166	4-Hydroxy-5-(dihydroxyphenyl)-valeric acid-O-sulphate	neg_352	0.018916	305.033	3.8911	M-H, M+Na-2H	C11H14O8S	-
metab_916	N-(2-cyclopropyl-[1,2,4]triazolo[1,5-a]pyridin-8-yl)-4-methoxybenzamide	pos_183	0.0849901	309.133	6.14613	M+Na, M+ACN+H, M+H	C17H16N4O2	-
metab_9149	Albocycline	neg_3504	0.0817213	353.2	6.59413	M+FA-H	C18H28O4	-
metab_9138	Dodecylbenzenesulfonic Acid	neg_3495	0.0301436	325.184	6.72717	M-H	C18H30O3S	-
metab_911	Dimethylidenebutanedioylcarnitine	pos_1825	0.0988754	327.155	2.92453	M+ACN+H	C13H19NO6	-
metab_910	2-Chloro-3'-deoxyadenosine	pos_1824	0.0363375	303.095	2.92453	M+NH4	C10H12ClN5O3	-
metab_909	Phenylalanylaspartic acid	pos_1823	0.0278687	263.103	2.92453	M+H-H2O	C13H16N2O5	-
metab_905	(+/-)-(E)-13-Hydroxy-10-oxo-11-octadecenoic acid	pos_182	0.0145216	277.216	6.13018	M+H-2H2O, M+H, M+H-H2O	C18H32O4	-
metab_904	Tubercidin	pos_1819	0.211328	308.136	2.91658	M+ACN+H	C11H14N4O4	-
metab_902	Glycyltyrosine	pos_1817	0.0159231	221.092	2.91658	M+H-H2O	C11H14N2O4	-
metab_8977	2-Ethyl-2-Hydroxybutyric acid	neg_335	0.0582138	131.07	3.8054	M-H, 2M-H	C6H12O3	-
metab_897	Leucylproline	pos_1812	0.0781188	211.144	2.90865	M+H-H2O	C11H20N2O3	-
metab_889	Asp His Leu	pos_1805	0.0708282	384.188	2.88482	M+H	C16H25N5O6	-
metab_8888	Dihyroxy-1H-indole glucuronide I	neg_327	0.0359191	324.072	3.76673	M-H, 2M-H	C14H15NO8	-
metab_888	Ent-Emtricitabine	pos_1804	0.178345	265.074	2.88482	M+NH4	C8H10FN3O3S	-
metab_887	Alpha-Methyl-5-HT	pos_1803	0.0724015	223.144	2.88482	M+CH3OH+H	C11H14N2O	-
metab_8857	2-hydroxyhexadecanoic acid	neg_3241	0.110835	271.227	6.65677	M-H	C16H32O3	-
metab_8853	4-(undecan-5-yl)benzene-1-Sulfonic Acid	neg_3238	0.0271221	311.168	6.60197	M-H	C17H28O3S	-
metab_8851	2-Dodecoxyethyl Hydrogen Sulfate	neg_3236	0.0619877	309.174	6.54713	M-H	C14H30O5S	-
metab_8843	4-Decan-4-Ylbenzenesulfonic Acid	neg_3229	0.0135035	297.152	6.49232	M-H	C16H26O3S	-
metab_8841	Erinacine B	neg_3227	0.11383	477.248	6.47667	M+FA-H	C25H36O6	-
metab_8838	Dodecyl Hydrogen Sulfate	neg_3224	0.0367372	265.148	6.46103	M-H	C12H26O4S	-
metab_8830	Citronellyl beta-sophoroside	neg_3217	0.107815	515.225	6.39842	M+Cl	C22H40O11	-
metab_8818	5-Hydroxymethyl-2'-deoxyuridine	neg_3206	0.0888865	239.067	6.35927	M-H2O-H	C10H14N2O6	-
metab_8810	N2-Acetyl,n6-methyllysine	neg_32	0.0678313	201.124	1.15037	M-H, M+K-2H, M+Cl	C9H18N2O3	-
metab_8806	(R)-14-Methyloxacyclotetradecan-2-one	neg_3196	0.0183217	271.191	6.31165	M+FA-H	C14H26O2	-
metab_8801	MG(0:0/20:3(5Z,8Z,11Z)/0:0)	neg_3191	0.0581082	425.29	6.296	M+FA-H	C23H40O4	-
metab_880	Delta-Valerolactam	pos_1798	0.0353208	100.076	2.87685	M+H	C5H9NO	-
metab_8797	Hovenidulcigenin B	neg_3188	0.0660287	591.353	6.28822	M+FA-H	C32H50O7	-
metab_8790	3-Hydroxyibuprofen	neg_3181	0.0391705	267.123	6.2804	M+FA-H	C13H18O3	-
metab_8779	2-Hydroxy-2,6,6-trimethylcyclohexanone	neg_3171	0.0944623	311.222	6.25693	2M-H	C9H16O2	-
metab_8778	Furanofukinin	neg_3170	0.0185371	293.176	6.25693	M+FA-H	C16H24O2	-
metab_8773	16-Hydroxy-10-oxohexadecanoic acid	neg_3166	0.0612797	285.207	6.2491	M-H	C16H30O4	-
metab_8771	2,6,6-Trimethyl-1-cyclohexen-1-acetaldehyde	neg_3164	0.0501196	211.133	6.2491	M+FA-H	C11H18O	-
metab_8760	(Z)-2-Octylpent-2-Enedioic Acid	neg_3154	0.0260315	241.144	6.2178	M-H	C13H22O4	-
metab_8754	Ent-16b,19-Kauranediol 19-acetate	neg_3149	0.049793	393.264	6.20997	M+FA-H	C22H36O3	-
metab_8743	C75	neg_3139	0.0107026	253.144	6.19435	M-H	C14H22O4	-
metab_8742	4,4alpha,5,6-Tetrahydro-7-methyl-2(3H)-naphthalenone	neg_3138	0.125819	207.102	6.19435	M+FA-H	C11H14O	-
metab_874	Epioxylubimin	pos_1792	0.0915723	297.145	2.86115	M+2Na-H	C15H24O3	-
metab_8733	Annuolide B	neg_313	0.0542141	269.114	3.68917	M-H2O-H, M+Na-2H	C15H20O3	-
metab_8732	1b,3a,7b-Trihydroxy-5b-cholanoic acid	neg_3129	0.0441962	405.264	6.17875	M-H2O-H	C24H40O6	-
metab_8720	3-Carboxy-4-Methyl-5-Propyl-2-Furanpropanoic Acid	neg_3118	0.0176476	239.092	6.17092	M-H	C12H16O5	-
metab_8719	P-Mentha-1,3-dien-7-al	neg_3117	0.140653	195.102	6.17092	M+FA-H	C10H14O	-
metab_8709	1-eicosanoyl-glycero-3-phosphate	neg_3108	0.142487	511.301	6.15528	M+FA-H	C23H47O7P	-
metab_8703	Trans-p-Menthane-7,8-diol 7-glucoside	neg_3102	0.103186	379.198	6.14747	M+FA-H	C16H30O7	-
metab_8687	1,3,12-Trihydroxycholan-24-oic acid	neg_3089	0.0495726	407.28	6.13183	M-H	C24H40O5	-
metab_8683	3-Hydroxydodecanedioic acid	neg_3085	0.0121666	227.128	6.13183	M-H2O-H	C12H22O5	-
metab_8681	(R)-2-Hydroxycaprylic acid	neg_3083	0.0489223	159.102	6.13183	M-H	C8H16O3	-
metab_868	3'-Azido-3'-deoxythymidine, 98%	pos_1787	0.0439695	250.094	2.8532	M+H-H2O	C10H13N5O4	-
metab_8673	Dehydroandrosterone	neg_3076	0.128944	333.207	6.12402	M+FA-H	C19H28O2	-
metab_867	2,2-Dimethyl-2,3-dihydro-1-benzofuran-7-amine	pos_1786	0.205755	164.107	2.8532	M+H	C10H13NO	-
metab_8660	Biotripyrrin-b	neg_3064	0.0532166	464.182	6.10837	M-H	C25H27N3O6	-
metab_866	(3xi,5Z)-1,5-Octadien-3-ol	pos_1785	0.158032	144.139	2.8532	M+NH4	C8H14O	-
metab_8645	Taraxacolide 1-O-b-D-glucopyranoside	neg_3050	0.04513	427.196	6.0928	M-H	C21H32O9	-
metab_8641	Myrtine	neg_3047	0.0419531	212.129	6.0928	M+FA-H	C10H17NO	-
metab_8640	(3b,9R)-5-Megastigmene-3,9-diol 9-[apiosyl-(1->6)-glucoside]	neg_3046	0.0336875	505.265	6.08498	M-H	C24H42O11	-
metab_864	Epsilon-(Carboxyethyl)lysine	pos_1783	0.0873982	201.124	2.83732	M+H-H2O	C9H18N2O4	-
metab_8634	8-Deoxy-11-hydroxy-13-chlorogrosheimin	neg_304	0.0769636	335.044	3.65013	M+K-2H, M+FA-H	C15H19ClO4	-
metab_8630	Butyl (S)-3-hydroxybutyrate glucoside	neg_3036	0.068342	303.145	6.07717	M-H2O-H	C14H26O8	-
metab_8621	Ritalinic acid	neg_3028	0.0740425	264.124	6.06942	M+FA-H	C13H17NO2	-
metab_8610	Alpha-Carboxy-delta-decalactone	neg_3018	0.101788	195.102	6.06158	M-H2O-H	C11H18O4	-
metab_861	Musabalbisiane C	pos_1780	0.13952	610.284	2.82932	M+ACN+H	C28H40O12	-
metab_8607	Neryl arabinofuranosyl-glucoside	neg_3015	0.244869	493.228	6.05377	M+FA-H	C21H36O10	-
metab_8605	2-(4-Methyl-5-thiazolyl)ethyl formate	neg_3013	0.130263	401.087	6.05377	2M+Hac-H	C7H9NO2S	-
metab_8597	[6]-Gingerdiol 5-O-beta-D-glucopyranoside	neg_3006	0.0198891	503.249	6.04595	M+FA-H	C23H38O9	-
metab_8595	[6]-Gingerdiol 3,5-diacetate	neg_3004	0.133389	425.218	6.04595	M+FA-H	C21H32O6	-
metab_8591	13-Hydroxyabscisic acid	neg_3000	0.03654	279.126	6.04595	M-H	C15H20O5	-
metab_8589	1-(1,2,3,4,5-Pentahydroxypent-1-yl)-1,2,3,4-tetrahydro-beta-carboline-3-carboxylate	neg_30	0.0112904	365.135	3.36133	M-H, 2M-H, M+Cl	C17H22N2O7	-
metab_8568	Melleolide B	neg_2981	0.0257233	413.199	6.0303	M-H2O-H	C24H32O7	-
metab_8563	3-hydroxypentadecanoic acid	neg_2977	0.290292	303.217	6.0303	M+FA-H	C15H30O3	-
metab_8553	1-Hydroxyibuprofen	neg_2968	0.0099347	267.123	6.0225	M+FA-H	C13H18O3	-
metab_8552	Alpha-Hydroxy-1-methyl-1H-indole-3-propanoic acid	neg_2967	0.0870733	218.082	6.0225	M-H	C12H13NO3	-
metab_8545	Glucosyl (2E,6E,10x)-10,11-dihydroxy-2,6-farnesadienoate	neg_2960	0.0363033	477.233	6.01485	M+FA-H	C21H36O9	-
metab_8543	Trans-p-Menthane-1,7,8-triol 8-glucoside	neg_2959	0.138865	371.17	6.01485	M+Na-2H	C16H30O8	-
metab_8507	3'-Deoxyderhamnosylmaysin	neg_2926	0.118594	459.093	5.98357	M+FA-H	C21H18O9	-
metab_8494	7-Hydroxyoctanoic acid	neg_2914	0.0806515	181.086	5.98357	M+Na-2H	C8H16O3	-
metab_8493	2,4-Dimethyladipic acid	neg_2913	0.0689753	155.07	5.98357	M-H2O-H	C8H14O4	-
metab_8480	Cis-3-Hexenyl salicylate	neg_2901	0.0415736	265.108	5.97573	M+FA-H	C13H16O3	-
metab_8474	6-Hydroxy-2-bornanone glucoside	neg_2896	0.0220398	375.166	5.96803	M+FA-H	C16H26O7	-
metab_8472	Demethoxyegonol	neg_2894	0.0806243	341.103	5.96803	M+FA-H	C18H16O4	-
metab_8464	Postin	neg_2887	0.0630199	531.28	5.9602	M+Cl	C22H40N8O5	-
metab_8436	Artabsinolide A	neg_2861	0.207522	315.098	5.94457	M+Cl	C15H20O5	-
metab_8433	3-Allylphenol sulfate	neg_2859	0.0256366	213.022	5.94457	M-H	C9H10O4S	-
metab_8427	13-Hydroxy-5'-O-methylmelledonal	neg_2853	0.0453304	443.174	5.93673	M-H2O-H	C24H30O9	-
metab_8409	Alpha-Crocetin glucosyl ester	neg_2837	0.0745118	535.218	5.92125	M+FA-H	C26H34O9	-
metab_8407	Estriol-3-glucuronide	neg_2835	0.0561876	445.189	5.92125	M-H2O-H	C24H32O9	-
metab_839	3-O-Methyl-L-DOPA	pos_1760	0.0177729	212.092	2.80547	M+H	C10H13NO4	-
metab_8376	Cymorcin monoglucoside	neg_2807	0.0518161	373.15	5.8978	M+FA-H	C16H24O7	-
metab_8371	(2RS,5RS)-(E)-2-(2-Phenylethenyl)-1,3-dioxan-5-ol	neg_2802	0.0348381	251.092	5.8978	M+FA-H	C12H14O3	-
metab_8364	Methionyl-Methionine	neg_2797	0.0393809	325.093	5.88998	M+FA-H	C10H20N2O3S2	-
metab_8360	Rac-5,6-Epoxy-retinoyl-beta-D-glucuronide	neg_2793	0.0510099	537.233	5.88217	M+FA-H	C26H36O9	-
metab_836	Queuosine	pos_1758	0.0594946	410.167	2.79748	M+H	C17H23N5O7	-
metab_8356	N,n-Dimethylguanosine	neg_279	0.0313443	310.115	3.51005	M-H, M+Cl	C12H17N5O5	-
metab_8345	1-(Malonylamino)cyclopropanecarboxylic acid	neg_278	0.0184927	168.029	3.45532	M-H2O-H, M-H	C7H9NO5	-
metab_8341	3,11,12-Trihydroxy-1(10)-spirovetiven-2-one	neg_2775	0.0188087	313.165	5.86653	M+FA-H	C15H24O4	-
metab_8336	3-Hydroxy-beta-ionol 3-[glucosyl-(1->6)-glucoside]	neg_2770	0.103245	555.244	5.85872	M+Na-2H	C25H42O12	-
metab_833	O-Desmethyl-lacosamide	pos_1755	0.042085	254.15	2.78948	M+NH4	C12H16N2O3	-
metab_8324	Dihydrocaffeic acid 3-sulfate	neg_276	0.0112247	261.007	3.50223	M-H, M+Na-2H	C9H10O7S	-
metab_8321	2,4-Dihydroxy-3,5,6-trimethylbenzoic acid	neg_2757	0.0128635	195.065	5.85088	M-H	C10H12O4	-
metab_8311	Methylmalonylcarnitine	neg_2748	0.0669407	306.119	5.83513	M+FA-H	C11H19NO6	-
metab_831	Epsilon-(Carboxymethyl)lysine	pos_1753	0.0760618	187.108	2.78948	M+H-H2O	C8H16N2O4	-
metab_8303	20-Hydroxy-PGE2	neg_2740	0.14968	413.217	5.81952	M+FA-H	C20H32O6	-
metab_830	8-Mercapto-p-menthan-3-one	pos_1752	0.175771	411.182	2.78152	2M+K	C10H18OS	-
metab_83	Fraxinellone	pos_1073	0.0431479	233.117	5.4394	M+H-H2O, M+H	C14H16O3	-
metab_8294	9-(2,3-dihydroxypropoxy)-9-Oxononanoic Acid	neg_2732	0.0576915	261.134	5.80387	M-H	C12H22O6	-
metab_8287	(-)-Nopol	neg_2726	0.034565	211.133	5.79605	M+FA-H	C11H18O	-
metab_8277	Vinyl caffeate	neg_2717	0.0824482	251.056	5.7804	M+FA-H	C11H10O4	-
metab_8276	Cis-Isoferulic acid	neg_2716	0.0330811	193.05	5.7804	M-H	C10H10O4	-
metab_8273	4-(beta-D-Glucopyranosyloxy)benzyl 2,3-Dihydroxy-3-Methylbutanoate	neg_2713	0.0192426	383.134	5.77258	M-H2O-H	C18H26O10	-
metab_8272	4,4'-Dihydroxy-5,5'-diisopropyl-2,2'-dimethyl-3,6-biphenyldione	neg_2712	0.168015	349.14	5.77258	M+Na-2H	C20H24O4	-
metab_827	Lecocarpinolide J	pos_175	0.0664229	375.18	5.99578	M+H-2H2O, M+H-H2O, M+H	C21H28O7	-
metab_8258	Acetyl-DL-Valine	neg_270	0.0218569	158.081	3.47097	M-H, M+Cl	C7H13NO3	-
metab_8256	Butylparaben	neg_2699	0.057478	239.091	5.74912	M+FA-H	C11H14O3	-
metab_8253	8-Hydroxy-5,6-octadienoic acid	neg_2696	0.0421988	155.07	5.7413	M-H	C8H12O3	-
metab_8250	12-Hydroxynevirapine glucuronide	neg_2693	0.00859273	457.135	5.72568	M-H	C21H22N4O8	-
metab_824	Butenoylcarnitine	pos_1747	0.0258073	262.165	2.77357	M+CH3OH+H	C11H19NO4	-
metab_8239	Phenylalanylglutamic acid	neg_2683	0.0461588	315.098	5.71003	M+Na-2H	C14H18N2O5	-
metab_8238	2,3-Dimethyl-2-cyclohexen-1-one	neg_2682	0.0272873	169.086	5.71003	M+FA-H	C8H12O	-
metab_8227	Methyl helianthenoate F glucoside	neg_2672	0.0795964	399.129	5.68658	M+FA-H	C17H22O8	-
metab_8220	Desmethylazelastine	neg_2666	0.159453	348.129	5.67877	M-H2O-H	C21H22ClN3O	-
metab_822	N-Heptanoylglycine	pos_1745	0.0331275	188.128	2.76565	M+H	C9H17NO3	-
metab_8218	Curvulinic acid (2-Acetyl-3,5-dihydroxyphenyl)acetic acid	neg_2664	0.0825061	209.045	5.67877	M-H	C10H10O5	-
metab_8216	Naringenin-7-O-beta-D-Glucuronide	neg_2662	0.0296967	447.093	5.67093	M-H	C21H20O11	-
metab_8215	7-hydroxygranisetron	neg_2661	0.0407828	373.186	5.67093	M+FA-H	C18H24N4O2	-
metab_8205	5,7-Dihydroxy-3',4'-dimethoxy-8-(3-hydroxy-3-methylbutyl)-isoflavone 7-glucoside	neg_2652	0.0535576	280.096	5.65528	M-2H	C28H34O12	-
metab_8198	(4R,6S)-p-Menth-1-ene-4,6-diol 4-glucoside	neg_2646	0.0271069	313.165	5.64747	M-H2O-H	C16H28O7	-
metab_8194	5'-Carboxy-alpha-chromanol	neg_2641	0.174956	341.171	5.63182	M+Na-2H	C19H28O4	-
metab_819	Asp Asp Val	pos_1742	0.0971215	348.139	2.74977	M+H	C13H21N3O8	-
metab_8173	A-L-Arabinofuranosyl-(1->2)-[a-D-mannopyranosyl-(1->6)]-D-mannose	neg_2622	0.222787	455.137	5.5927	M-H2O-H	C17H30O15	-
metab_8160	Oxoamide	neg_2610	0.0505313	383.17	5.56922	2M-H	C10H12N2O2	-
metab_8158	Citrusin D	neg_2609	0.0442953	341.124	5.56922	M-H	C16H22O8	-
metab_8154	Arginylglutamic acid	neg_2605	0.127378	324.129	5.56138	M+Na-2H	C11H21N5O5	-
metab_8152	3-Hydroxy-6,8-dimethoxy-7(11)-eremophilen-12,8-olide	neg_2603	0.112999	355.176	5.55355	M+FA-H	C17H26O5	-
metab_815	Cyclic N-Acetylserotonin glucuronide	pos_1739	0.0282918	375.115	2.73397	M+H-H2O	C18H20N2O8	-
metab_8141	10,11-Dihydro-12R-hydroxy-leukotriene E4	neg_2594	0.094475	478.226	5.5379	M+Na-2H	C23H39NO6S	-
metab_8138	Cis-4-Hydroxycyclohexylacetic acid	neg_2591	0.0903701	203.092	5.53007	M+FA-H	C8H14O3	-
metab_8129	2-Pyridylacetic acid	neg_2583	0.0575922	136.039	5.51442	M-H	C7H7NO2	-
metab_8112	Kiwiionoside	neg_2568	0.119231	451.218	5.4829	M+FA-H	C19H34O9	-
metab_8106	8-Acetamido-2-Methyl-7-Oxononanoic Acid	neg_2562	0.0521491	242.139	5.46727	M-H	C12H21NO4	-
metab_8104	20-Oxo-leukotriene E4	neg_2560	0.198999	474.195	5.45947	M+Na-2H	C23H35NO6S	-
metab_8101	Fluticasone 17beta-carboxylic acid	neg_2558	0.0993586	441.176	5.45167	M+FA-H	C21H26F2O5	-
metab_810	2-(4-fluorophenyl)-5-(hydroxymethyl)-N-(2-methoxyethyl)triazole-4-carboxamide	pos_1734	0.0312494	295.122	2.71802	M+H	C13H15FN4O3	-
metab_8098	Isovalerylglutamic acid	neg_2555	0.0975207	230.103	5.45167	M-H	C10H17NO5	-
metab_8083	Enterolactone 3'-sulfate	neg_2541	0.0762854	423.075	5.42818	M+FA-H	C18H18O7S	-
metab_8082	Viloxazine	neg_2540	0.0551441	282.134	5.42818	M+FA-H	C13H19NO3	-
metab_807	Monomenthyl succinate	pos_1731	0.0514417	301.139	2.71027	M+2Na-H	C14H24O4	-
metab_8062	7,3',4'-Trihydroxyflavone	neg_2522	0.0776741	269.045	5.38907	M-H	C15H10O5	-
metab_8058	N-Desmethyldiltiazem	neg_2519	0.0655725	437.09	5.38127	M+K-2H	C21H24N2O4S	-
metab_805	(x)-2-Heptanol glucoside	pos_173	0.0294081	301.163	5.88473	M+H-2H2O, M+Na, M+H-H2O	C13H26O6	-
metab_8038	Polyethylene, oxidized	neg_2500	0.0160379	243.123	5.3578	M-H	C12H20O5	-
metab_8036	Ophthalmic acid	neg_25	0.0365409	288.12	3.18947	M-H, M+Na-2H, M-H2O-H	C11H19N3O6	-
metab_8034	Dihydronaringenin-O-sulphate	neg_2498	0.0507649	335.023	5.34998	M-H2O-H	C15H14O8S	-
metab_8031	1-(4-Methoxyphenyl)-1,2-propanediol	neg_2495	0.0376752	181.086	5.34998	M-H	C10H14O3	-
metab_8024	5-(3',4',5'-trihydroxyphenyl)-gamma-valerolactone-O-methyl-4'-O-glucuronide	neg_2489	0.0985409	413.108	5.33397	M-H	C18H22O11	-
metab_8022	Naringenin 4'-O-glucuronide	neg_2487	0.0355342	447.092	5.31832	M-H	C21H20O11	-
metab_8011	Glutaminylhistidine	neg_2477	0.151016	264.108	5.29483	M-H2O-H	C11H17N5O4	-
metab_801	Noradrenochrome	pos_1726	0.156892	166.05	2.6865	M+H	C8H7NO3	-
metab_8001	3,4,5-trihydroxy-6-{4-[(E)-2-(3-hydroxy-5-{[3,4,5-trihydroxy-6-(hydroxymethyl)oxan-2-yl]oxy}phenyl)ethenyl]phenoxy}oxane-2-carboxylic acid	neg_2468	0.113704	547.145	5.27133	M-H2O-H	C26H30O14	-
metab_7995	Arginylasparagine	neg_2462	0.123845	333.155	5.2635	M+FA-H	C10H20N6O4	-
metab_7993	Glandulone C	neg_2460	0.116641	269.114	5.2635	M+Na-2H	C15H20O3	-
metab_7988	P-Phenetidine	neg_2456	0.0574685	136.076	5.25567	M-H	C8H11NO	-
metab_7984	Glutaminyllysine	neg_2452	0.166697	311.113	5.24	M+K-2H	C11H22N4O4	-
metab_7971	3-Methyluridine	neg_244	0.104487	303.082	3.36133	M+Cl, M+FA-H	C10H14N2O6	-
metab_797	Methionine glutamate	pos_1722	0.0597232	259.075	2.6706	M+H-2H2O	C10H18N2O6S	-
metab_7966	2-Hydroxydecanedioic acid	neg_2435	0.0353832	263.113	5.2087	M+FA-H	C10H18O5	-
metab_7965	Arginyl-Gamma-glutamate	neg_2434	0.0772392	347.17	5.20088	M+FA-H	C11H22N6O4	-
metab_7963	(1R,2R,4R,8R)-p-Menthane-2,8,9-triol	neg_2432	0.0230965	233.139	5.20088	M+FA-H	C10H20O3	-
metab_796	2-Hydroxyadenine	pos_1721	0.0498546	152.057	2.6706	M+H	C5H5N5O	-
metab_7951	Trans-2-trans-4-Heptadien-1-ol	neg_2421	0.0244884	157.086	5.1774	M+FA-H	C7H12O	-
metab_7944	DUARTIN (-)	neg_2415	0.0790033	331.121	5.16177	M-H	C18H20O6	-
metab_7942	(E,E)-2,4-Octadienal	neg_2413	0.0598839	169.086	5.16177	M+FA-H	C8H12O	-
metab_794	1-Hydroxyepiacorone	pos_172	0.0501058	235.169	5.92447	M+H-H2O, M+H, M+H-2H2O	C15H24O3	-
metab_7937	3-(4-Hydroxy-3-methoxyphenyl)propionic acid	neg_2409	0.0217489	195.065	5.15395	M-H	C10H12O4	-
metab_7931	1-(3-Hydroxy-4-Methoxyphenyl)-1,2-ethanediol 3'-O-b-D-glucoside	neg_2403	0.120916	345.118	5.1383	M-H	C15H22O9	-
metab_7929	3-Methylazelaic acid	neg_2401	0.0327108	247.118	5.1383	M+FA-H	C10H18O4	-
metab_7927	(3R,4R)-3-Amino-4-Hydroxypentanoic Acid	neg_240	0.0836273	132.065	1.15037	M-H2O-H, M-H	C5H11NO3	-
metab_7924	N-Acetyl-DL-Phenylalanine	neg_2398	0.0731556	206.081	5.13048	M-H	C11H13NO3	-
metab_7920	Beta-Hydroxy-gamma-trimethylaminobutyric acid	neg_2394	0.0229074	182.081	5.12265	M+Na-2H	C7H15NO3	-
metab_792	Asp Ile Lys	pos_1718	0.0580382	375.224	2.6548	M+H	C16H30N4O6	-
metab_7919	4,6-Heptadiyne-1,3-diol	neg_2393	0.0821255	169.05	5.12265	M+FA-H	C7H8O2	-
metab_7916	(2'E,4'Z,7'Z,8E)-Colnelenic acid	neg_2390	0.0869654	313.176	5.11482	M+Na-2H	C18H28O3	-
metab_7904	Glutamylvaline	neg_238	0.0445066	245.114	3.34568	M-H, M+Na-2H	C10H18N2O5	-
metab_7898	3'-O-Methyl-(-)-epicatechin-7-O-sulphate	neg_2374	0.167393	413.054	5.06805	M+FA-H	C16H16O8S	-
metab_7896	5-Hydroxy-p-mentha-6,8-dien-2-one	neg_2372	0.0617105	211.097	5.06805	M+FA-H	C10H14O2	-
metab_7891	Arginylglutamine	neg_2368	0.0789274	347.171	5.05242	M+FA-H	C11H22N6O4	-
metab_789	Licochalcone A	pos_1715	0.116864	380.185	2.63112	M+ACN+H	C21H22O4	-
metab_7888	Citreoviridinol A1	neg_2365	0.0525323	401.163	5.0446	M-H2O-H	C22H28O8	-
metab_7887	Glutarylglycine	neg_2364	0.0607853	234.061	5.0446	M+FA-H	C7H11NO5	-
metab_7886	Leucinic Acid	neg_2363	0.0234794	131.07	5.0446	M-H	C6H12O3	-
metab_7865	3-Oxooctanoic acid	neg_2344	0.0595177	203.092	4.99767	M+FA-H	C8H14O3	-
metab_786	N-iminoethyl-l-ornithine	pos_1712	0.0635386	174.124	2.62313	M+H	C7H15N3O2	-
metab_7854	Methyl (3b,11x)-3-Hydroxy-8-oxo-6-eremophilen-12-oate	neg_2334	0.106928	301.139	4.98203	M+Na-2H	C16H24O4	-
metab_7845	Monoethyl malonic acid	neg_2326	0.0268171	113.023	4.97422	M-H2O-H	C5H8O4	-
metab_7834	Suberylglycine	neg_2316	0.0307134	230.103	4.95867	M-H	C10H17NO5	-
metab_7830	3-Methyladipic acid	neg_2312	0.0433174	141.055	4.95085	M-H2O-H	C7H12O4	-
metab_7825	O-BENZYL-l-SERINE	neg_2308	0.155231	194.081	4.94303	M-H	C10H13NO3	-
metab_7818	3',4',5'-Trimethoxycinnamyl alcohol	neg_2301	0.125493	269.103	4.9194	M+FA-H	C12H16O4	-
metab_781	P-Benzoquinone imine	pos_1708	0.0409913	108.045	2.61515	M+H	C6H5NO	-
metab_7806	(2-oxo-2,3-Dihydro-1H-Indol-3-yl)acetic Acid	neg_2290	0.0403439	190.05	4.89608	M-H	C10H9NO3	-
metab_7803	Caffeic acid 4-O-sulfate	neg_2288	0.0849874	258.991	4.88827	M-H	C9H8O7S	-
metab_7802	ROSAVIN	neg_2286	0.0742148	427.16	4.88043	M-H	C20H28O10	-
metab_7798	Glutaminyl-Gamma-glutamate	neg_2282	0.0539334	311.077	4.87262	M+K-2H	C10H18N4O5	-
metab_7780	8-Hydroxyluteolin 8-glucoside 3'-sulfate	neg_2266	0.0911091	525.034	4.83368	M-H2O-H	C21H20O15S	-
metab_7778	Tyrosylhydroxyproline	neg_2264	0.157487	293.114	4.83368	M-H	C14H18N2O5	-
metab_7777	Lactarorufin B	neg_2263	0.0966502	281.139	4.82585	M-H	C15H22O5	-
metab_7772	Tryptophyl-Glutamine	neg_2259	0.0194834	377.145	4.81022	M+FA-H	C16H20N4O4	-
metab_7767	5-Hexyltetrahydro-2-oxo-3-furancarboxylic acid	neg_2254	0.023284	259.118	4.80272	M+FA-H	C11H18O4	-
metab_7765	Xi-3,5-Dimethyl-2(5H)-furanone	neg_2252	0.0318344	157.05	4.80272	M+FA-H	C6H8O2	-
metab_776	(S)-5'-Deoxy-5'-(methylsulfinyl)adenosine	pos_1703	0.025254	314.092	2.5753	M+H	C11H15N5O4S	-
metab_7755	Seryltyrosine	neg_2243	0.233138	249.088	4.77958	M-H2O-H	C12H16N2O5	-
metab_774	His Gln	pos_1701	0.105463	284.135	2.5595	M+H	C11H17N5O4	-
metab_7736	Xi-3-Methyl-3-cyclohexen-1-ol	neg_2226	0.11929	157.086	4.75628	M+FA-H	C7H12O	-
metab_7720	Senkyunolide I	neg_2211	0.163695	269.103	4.71782	M+FA-H	C12H16O4	-
metab_7686	6-Maleimidocaproic acid	neg_2181	0.0144978	210.076	4.67062	M-H	C10H13NO4	-
metab_7676	S-(2-carboxypropyl)-Cysteamine	neg_2172	0.0415132	371.134	4.64715	2M+FA-H	C6H13NO2S	-
metab_7671	11-Dihydro-12-norneoquassin	neg_2167	0.0514803	423.202	4.63932	M+FA-H	C21H30O6	-
metab_767	Epidermin	pos_1696	0.0462947	294.155	2.54365	M+CH3OH+H	C11H19NO6	-
metab_7658	Hydroxybutyl	neg_2155	0.0658617	189.112	4.61585	2M+FA-H	C4H8O	-
metab_762	Asp Val	pos_1691	0.0221739	233.113	2.51982	M+H	C9H16N2O5	-
metab_7618	4'-Methylepicatechin 7-sulfate	neg_2119	0.0382279	383.044	4.5453	M-H	C16H16O9S	-
metab_7615	3,14-Dihydroxy-11,13-dihydrocostunolide	neg_2116	0.139641	287.124	4.53748	M+Na-2H	C15H22O4	-
metab_7609	5-(3',5')-Dihydroxyphenyl-gamma-valerolactone	neg_2110	0.0487466	255.087	4.52193	M+FA-H	C11H14O4	-
metab_760	Methyl dehydroabietate	pos_169	0.103315	297.222	5.9006	M+H-H2O, M+H, M+H-2H2O	C21H30O2	-
metab_7569	Di-Hydroxymelatonin	neg_2075	0.0161748	299.079	4.44377	M+Cl	C13H16N2O4	-
metab_7555	Gamma-Glutamyltyrosine	neg_2062	0.182204	331.091	4.4205	M+Na-2H	C14H18N2O6	-
metab_7540	Dihydroferulic Acid	neg_2049	0.0796106	195.065	4.40487	M-H	C10H12O4	-
metab_7539	5-Ethoxy-4,5-dihydro-2(3H)furanone	neg_2048	0.0738475	151.039	4.40487	M+Na-2H	C6H10O3	-
metab_7534	(-)-trans-3,4-Dihydro-4,8-dihydroxy-3-methyl-1H-2-benzopyran-1-one	neg_2043	0.0553225	239.056	4.38165	M+FA-H	C10H10O4	-
metab_7528	Myricatomentoside I	neg_2038	0.0388245	549.196	4.35905	M+FA-H	C26H32O10	-
metab_749	Nepetaside	pos_168	0.0709953	364.197	5.86878	M+NH4, M+Na, M+H-H2O	C16H26O8	-
metab_748	Beta-L-Dioxolane-cytidine	pos_1679	0.0505451	196.072	2.47212	M+H-H2O	C8H11N3O4	-
metab_7476	6-[4-(4-carboxy-2-hydroxybutyl)-2-hydroxyphenoxy]-3,4,5-trihydroxyoxane-2-carboxylic acid	neg_1992	0.0918881	401.108	4.26607	M-H	C17H22O11	-
metab_7471	5-(3',5'-Dihydroxyphenyl)-gamma-valerolactone-O-glucuronide-O-methyl	neg_1988	0.0483319	397.113	4.25825	M-H	C18H22O10	-
metab_7466	(+/-)-Dulciol E	neg_1983	0.187566	311.091	4.25043	M-H	C18H16O5	-
metab_746	2-Methylcitric acid	pos_1677	0.184935	224.077	2.46415	M+NH4	C7H10O7	-
metab_7457	Serylleucine	neg_1975	0.0408819	239.103	4.24262	M+Na-2H	C9H18N2O4	-
metab_7456	2,5-Heptadien-1-ol	neg_1974	0.0486808	157.086	4.24262	M+FA-H	C7H12O	-
metab_7438	Pisumionoside	neg_1958	0.0286699	403.197	4.20355	M-H	C19H32O9	-
metab_7437	Indoxyl glucuronide	neg_1957	0.0242594	308.077	4.20355	M-H	C14H15NO7	-
metab_7436	Petasitolone	neg_1956	0.0802022	257.15	4.20355	M+Na-2H	C15H24O2	-
metab_7435	5-Butyltetrahydro-2-oxo-3-furancarboxylic acid	neg_1955	0.0815999	231.087	4.20355	M+FA-H	C9H14O4	-
metab_7432	Octanoylglucuronide	neg_1952	0.0351704	301.129	4.19572	M-H2O-H	C14H24O8	-
metab_7431	P-Coumaric acid sulfate	neg_1951	0.0608061	242.996	4.19572	M-H	C9H8O6S	-
metab_743	Prolyl-Asparagine	pos_1674	0.0585	271.14	2.45623	M+ACN+H	C9H15N3O4	-
metab_7428	2,3-Dihydroxy-2-methylbutanoic acid	neg_1949	0.112485	155.034	4.19572	M+Na-2H	C5H10O4	-
metab_7422	Ethyl 2-hydroxy-4-methylpentanoate	neg_1943	0.0809938	205.107	4.18005	M+FA-H	C8H16O3	-
metab_7420	5-(3',4'-Dihydroxyphenyl)-gamma-valerolactone 4'-sulfate	neg_1941	0.0621498	287.023	4.17223	M-H	C11H12O7S	-
metab_7419	Malonylcarnitine	neg_1940	0.0226677	228.087	4.17223	M-H2O-H	C10H17NO6	-
metab_7418	L-N-(3-Carboxypropyl)glutamine	neg_194	0.0358336	231.098	2.64975	M-H2O-H, M-H	C9H16N2O5	-
metab_7417	2-Benzylsuccinic Acid	neg_1939	0.0955798	207.065	4.17223	M-H	C11H12O4	-
metab_7415	3-(3,4-Dihydroxyphenyl)-1-propanol 3'-glucoside	neg_1937	0.0333264	375.129	4.16442	M+FA-H	C15H22O8	-
metab_7408	3,4-Methyleneazelaic acid	neg_1930	0.0525411	257.103	4.1566	M+FA-H	C11H16O4	-
metab_7392	3-Hydroxyadipic acid 3,6-lactone	neg_1915	0.0479522	347.098	4.13313	2M+Hac-H	C6H8O4	-
metab_739	6-O-Methylguanine	pos_1670	0.0446007	166.073	2.4403	M+H	C6H7N5O	-
metab_7387	N,N'-METHYLENEBISACRYLAMIDE	neg_1910	0.146081	353.145	4.10967	2M+FA-H	C7H10N2O2	-
metab_7382	2(N)-Methyl-norsalsolinol	neg_1906	0.121154	160.076	4.10967	M-H2O-H	C10H13NO2	-
metab_7378	Seryltryptophan	neg_1902	0.0305212	336.12	4.10187	M+FA-H	C14H17N3O4	-
metab_7377	3-Hydroxymelatonin	neg_1901	0.0319254	295.129	4.10187	M+FA-H	C13H18N2O3	-
metab_7371	Dihydromorphine-3-glucuronide	neg_1897	0.130112	498.154	4.09405	M+Cl	C23H29NO9	-
metab_7369	Dihydroferulic acid 4-O-sulfate	neg_1895	0.0362954	275.023	4.09405	M-H	C10H12O7S	-
metab_735	3-Methylpyridazine	pos_1667	0.0625095	112.088	2.42447	M+NH4	C5H6N2	-
metab_7348	Citrazinic Acid	neg_1876	0.0267435	154.013	4.0706	M-H	C6H5NO4	-
metab_734	Tyrosyl-Glutamate	pos_1666	0.0724069	374.131	2.41645	M+ACN+Na	C14H18N2O6	-
metab_7332	Alpha-D-glucuronate 1-phosphate	neg_1861	0.0457137	291.959	4.0393	M+Na-2H	C6H8O10P-3	-
metab_732	Methyl (3x,10R)-dihydroxy-11-dodecene-6,8-diynoate 10-glucoside	pos_1664	0.255223	421.145	2.40848	M+Na	C19H26O9	-
metab_731	(1'S,2'S)-NICOTINE-1'-OXIDE	pos_1663	0.032063	179.118	2.40848	M+H	C10H14N2O	-
metab_7304	Methyl Gallate	neg_1836	0.0672391	183.029	4.00802	M-H	C8H8O5	-
metab_730	Asp Val His	pos_1662	0.0634505	370.172	2.40063	M+H	C15H23N5O6	-
metab_7291	N-Acetyl-DL-Valine	neg_1824	0.0191415	158.081	3.98472	M-H	C7H13NO3	-
metab_7284	3,4-Dimethoxybenzoic Acid	neg_1818	0.124821	217.026	3.9769	M+Cl	C9H10O4	-
metab_7275	Beta-Citryl-L-glutamic acid	neg_181	0.0393625	320.062	2.1957	M-H2O-H, M-H	C11H15NO10	-
metab_7260	3,4-Dihydroxyphenylglycol O-sulfate	neg_1797	0.0190186	230.996	3.9457	M-H2O-H	C8H10O7S	-
metab_7235	6-[3-(2-carboxyethyl)-5-hydroxyphenoxy]-3,4,5-trihydroxyoxane-2-carboxylic acid	neg_1774	0.036645	357.082	3.91453	M-H	C15H18O10	-
metab_7224	2,5-Dimethyl-3-mercaptotetrahydrofuran	neg_1764	0.13109	309.119	3.9067	2M+FA-H	C6H12OS	-
metab_7223	Valylglutamic acid	neg_1763	0.0354767	267.098	3.9067	M+Na-2H	C10H18N2O5	-
metab_7218	(+/-)-Glycerol 1,2-diacetate	neg_1759	0.215963	197.045	3.89893	M+Na-2H	C7H12O5	-
metab_7209	2,4-Dimethylpimelic acid	neg_1750	0.0399955	233.102	3.8911	M+FA-H	C9H16O4	-
metab_7195	Tryptophyl-Serine	neg_1738	0.0746235	336.12	3.87555	M+FA-H	C14H17N3O4	-
metab_7194	Ethyl (S)-3-hydroxybutyrate glucoside	neg_1737	0.0647837	275.113	3.87555	M-H2O-H	C12H22O8	-
metab_7190	Arginylglycine	neg_1733	0.0597746	268.082	3.86773	M+K-2H	C8H17N5O3	-
metab_7184	2-Methyladipic acid	neg_1728	0.0945282	141.055	3.86773	M-H2O-H	C7H12O4	-
metab_7170	S-aminomethyldihydrolipoamide	neg_1715	0.211246	271.07	3.84427	M+Cl	C9H20N2OS2	-
metab_7169	Tyrosine lactate	neg_1714	0.0505498	252.087	3.84427	M-H	C12H15NO5	-
metab_7166	Ethyl-4-hydroxymethyl-3(2H)-Furanone	neg_1711	0.0258597	123.044	3.83645	M-H2O-H	C7H10O3	-
metab_7161	Hydroxymethoxyphenylcarboxylic acid-O-sulphate	neg_1707	0.0193551	249.007	3.82887	M-H	C8H10O7S	-
metab_7156	Gamma-Glutamylvaline	neg_1702	0.0175643	227.103	3.82105	M-H2O-H	C10H18N2O5	-
metab_7151	Alanylisoleucine	neg_1699	0.0318796	183.113	3.81323	M-H2O-H	C9H18N2O3	-
metab_7145	Alpha-Hydroxyhippuric Acid	neg_1693	0.00892984	389.098	3.79758	2M-H	C9H9NO4	-
metab_7138	4-Hydroxy-5-(3',5'-dihydroxyphenyl)-valeric acid glucuronide	neg_1687	0.203046	401.108	3.78193	M-H	C17H22O11	-
metab_7136	Aspartyl-Leucine	neg_1685	0.0267375	245.114	3.78193	M-H	C10H18N2O5	-
metab_7134	2-METHOXYRESORCINOL	neg_1683	0.0486006	139.039	3.78193	M-H	C7H8O3	-
metab_7113	3-(3,5-dihydroxyphenyl)-1-propanoic acid sulphate	neg_1664	0.0328559	261.007	3.73562	M-H	C9H10O7S	-
metab_7109	Piceid 4'-sulfate	neg_1660	0.126515	505.058	3.72778	M+Cl	C20H22O11S	-
metab_71	Gamma-Decanolactone	pos_1062	0.0452989	153.128	5.51877	M+H-H2O, M+H	C10H18O2	-
metab_7079	Uridine, 2'-deoxy-2'-fluoro-2'-methyl-, (2'R)-	neg_1632	0.103989	305.081	3.67352	M+FA-H	C10H13FN2O5	-
metab_7050	2-[3-(sulfooxy)phenyl]acetic acid	neg_1606	0.0203234	230.996	3.65013	M-H	C8H8O6S	-
metab_7047	Sinapinic acid-O-glucuronide isomer	neg_1603	0.170869	399.092	3.64237	M-H	C17H20O11	-
metab_7039	Methyl Vanillate	neg_1597	0.0197646	167.034	3.64237	M-H	C8H8O4	-
metab_7034	4-Hydroxyphthalide	neg_1592	0.0421292	149.023	3.63455	M-H	C8H6O3	-
metab_7028	Protocatechuic acid 3-O-sulfate	neg_1587	0.0590923	232.976	3.62672	M-H	C7H6O7S	-
metab_7027	2-Hydroxyacetaminophen sulfate	neg_1586	0.019128	227.997	3.62672	M-H2O-H	C8H9NO6S	-
metab_7014	2-Methyl-2-[(1-oxo-2-propenyl)amino]-1-propanesulfonic acid	neg_1574	0.0621282	252.054	3.61108	M+FA-H	C7H13NO4S	-
metab_7012	P-Tolyl isocyanate	neg_1572	0.0830741	132.044	3.61108	M-H	C8H7NO	-
metab_7	3-(2-Methylpropylidene)-3alpha,4-dihydro-1(3H)-isobenzofuranone	pos_1004	0.0471455	191.107	5.88473	M+H-H2O, M+H	C12H14O2	-
metab_699	5-Carboxy-2'-deoxyuridine	pos_1633	0.0485604	305.098	1.89353	M+CH3OH+H	C10H12N2O7	-
metab_6989	4-hydroxybenzoic acid-4-O-sulphate	neg_1551	0.0250415	262.986	3.56445	M+FA-H	C7H6O6S	-
metab_6985	5-(3',4',5'-Trihydroxyphenyl)-gamma-valerolactone-3'-O-glucuronide	neg_1548	0.16042	445.096	3.55667	M+FA-H	C17H20O11	-
metab_6977	8-Hydroxycarvedilol	neg_1540	0.0893625	457.157	3.54133	M+Cl	C24H26N2O5	-
metab_6974	(E,E)-2,4-Hexadienedial	neg_1538	0.150086	155.034	3.54133	M+FA-H	C6H6O2	-
metab_6964	3-Hydroxyindolin-2-one-sulfate	neg_1529	0.0189531	227.997	3.5257	M-H	C8H7NO5S	-
metab_6957	1,3-Dimethyluric Acid	neg_1522	0.0283478	195.051	3.51787	M-H	C7H8N4O3	-
metab_695	1-Octen-3-yl glucoside	pos_163	0.108346	255.159	5.63822	M+H-2H2O, M+NH4, M+Na	C14H26O6	-
metab_6926	6-[4-(carboxymethyl)-2-hydroxyphenoxy]-3,4,5-trihydroxyoxane-2-carboxylic acid	neg_1495	0.0291461	343.066	3.4866	M-H	C14H16O10	-
metab_6915	2-hydroxy-3-(sulfooxy)benzoic acid	neg_1485	0.0466195	232.975	3.47097	M-H	C7H6O7S	-
metab_6905	Niaziminin	neg_1476	0.0829881	380.121	3.4475	M-H2O-H	C18H25NO7S	-
metab_689	Alanylvaline	pos_1623	0.057411	171.113	1.7825	M+H-H2O	C8H16N2O3	-
metab_6870	Gamma glutamyl ornithine	neg_1444	0.292599	282.109	3.40833	M+Na-2H	C10H19N3O5	-
metab_6869	Valylhydroxyproline	neg_1443	0.0269817	229.119	3.40833	M-H	C10H18N2O4	-
metab_686	2,6-Diaminopurine 2',3'-dideoxyriboside	pos_1620	0.10727	273.108	1.72708	M+Na	C10H14N6O2	-
metab_6857	Topaquinone	neg_1432	0.15929	210.04	3.38485	M-H	C9H9NO5	-
metab_6852	Hydroxytyrosol 3'-sulfate	neg_1428	0.0445257	233.012	3.377	M-H	C8H10O6S	-
metab_6849	Pyrogallol-2-O-glucuronide	neg_1425	0.0491573	301.056	3.36918	M-H	C12H14O9	-
metab_683	1-Methylinosine	pos_1618	0.102568	346.114	1.66368	M+ACN+Na	C11H14N4O5	-
metab_6829	Galactose-beta-1,4-xylose	neg_1407	0.0633355	293.088	3.34568	M-H2O-H	C11H20O10	-
metab_6828	Trans-3-Octenedioic acid	neg_1406	0.185564	217.071	3.34568	M+FA-H	C8H12O4	-
metab_6827	Indole-3-acetyl-methionine	neg_1405	0.108742	340.067	3.33787	M+Cl	C15H17N2O3S-	-
metab_6817	Desmethyldeschlorobenzoyl Indomethacin	neg_1397	0.15572	190.05	3.33005	M-H	C10H9NO3	-
metab_6816	1-Methylhypoxanthine	neg_1396	0.0528572	149.046	3.33005	M-H	C6H6N4O	-
metab_6808	1-(Hydroxymethyl)-5,5-dimethyl-2,4-imidazolidinedione	neg_1389	0.0872115	157.061	3.32225	M-H	C6H10N2O3	-
metab_6775	5-Methyl-2-furancarboxylic acid	neg_1359	0.049008	125.023	3.29882	M-H	C6H6O3	-
metab_6772	5'-Amino-5'-deoxyadenosine	neg_1356	0.0837232	287.088	3.291	M+Na-2H	C10H14N6O3	-
metab_6744	Gravacridonolchlorine	neg_1330	0.0564433	374.077	3.2598	M-H	C19H18ClNO5	-
metab_6730	Gamma-Glutamylhistidine	neg_1318	0.0252993	265.093	3.23632	M-H2O-H	C11H16N4O5	-
metab_6727	Gamma-Glutamyldopa	neg_1315	0.0388638	325.107	3.22075	M-H	C14H18N2O7	-
metab_6726	A-L-Arabinofuranosyl-(1->3)-b-D-xylopyranosyl-(1->4)-D-xylose	neg_1314	0.0984846	449.104	3.20512	M+Cl	C15H26O13	-
metab_6723	Hydroxyvalerylglycine	neg_1311	0.0315727	174.076	3.19728	M-H	C7H13NO4	-
metab_6722	NAPQI	neg_1310	0.0990529	148.039	3.17382	M-H	C8H7NO2	-
metab_671	2-(Hydroxymethyl)-3-pyridinol	pos_1607	0.0623269	126.055	1.53683	M+H	C6H7NO2	-
metab_6702	2'-Deoxy-7,8-Dihydro-8-Oxoadenosine	neg_1293	0.0321367	312.094	3.0254	M+FA-H	C10H13N5O4	-
metab_668	Acetylhomoserine	pos_1604	0.0851806	206.04	1.39368	M+2Na-H	C6H11NO4	-
metab_6679	Pyrogallol-1-O-sulphate	neg_1272	0.0766765	250.986	2.85323	M+FA-H	C6H6O6S	-
metab_6673	3,5-dihydroxy-4-(sulfooxy)benzoic acid	neg_1267	0.0540575	248.971	2.80627	M-H	C7H6O8S	-
metab_6661	Acesulfame-K	neg_1256	0.0576817	161.986	2.67323	M-H	C4H5NO4S	-
metab_6644	Para-hydroxyrosiglitazone	neg_1240	0.0509911	418.11	2.54008	M+FA-H	C18H19N3O4S	-
metab_6640	(2Z,4'Z)-2-(5-Methylthio-4-penten-2-ynylidene)-1,6-dioxaspiro[4.4]non-3-ene	neg_1237	0.0470406	279.072	2.49313	M+FA-H	C13H14O2S	-
metab_6631	3'-C-Ethynylcytidine	neg_1229	0.0483736	288.058	2.34437	M+Na-2H	C11H13N3O5	-
metab_663	3-carboxy-4-methyl-5-pentyl-2-furanpropanoic acid	pos_160	0.0765527	251.127	5.56648	M+H-H2O, M+Na, M+H-2H2O	C14H20O5	-
metab_6625	Dimethadione	neg_1223	0.0450075	110.023	2.1957	M-H2O-H	C5H7NO3	-
metab_6609	Beta-1,4-Mannosyl-N-acetylglucosamine	neg_1209	0.0373661	418.11	1.9924	M+Cl	C14H25NO11	-
metab_6582	MJDBISSN00000004	neg_1185	0.0122229	133.049	1.47807	M-H2O-H	C5H12O5	-
metab_6579	Beta-D-Galactosamine	neg_1182	0.0148362	160.06	1.38445	M-H2O-H	C6H13NO5	-
metab_6571	Norepinephrine sulfate	neg_1175	0.0115276	248.023	1.25965	M-H	C8H11NO6S	-
metab_6547	Coriandrone E	neg_1153	0.125116	247.063	1.15818	M-H	C13H12O5	-
metab_6534	Aceglutamide	neg_1141	0.0317987	187.071	1.15037	M-H	C7H12N2O4	-
metab_6525	5-ethyl-5-methyl-2,4-oxazolidinedione	neg_1133	0.0397204	188.056	1.14255	M+FA-H	C6H9NO3	-
metab_6524	Alanylasparagine	neg_1132	0.12119	184.072	1.14255	M-H2O-H	C7H13N3O4	-
metab_6522	Pi-Methylimidazoleacetic acid	neg_1130	0.0644475	139.05	1.14255	M-H	C6H8N2O2	-
metab_6503	Ascorbic acid 2-sulfate	neg_1113	0.020515	254.981	1.09575	M-H	C6H8O9S	-
metab_65	Vamorolone	pos_1057	0.103314	357.206	5.55855	M+H, M+ACN+H	C22H28O4	-
metab_6485	S-Cysteinosuccinic acid	neg_1097	0.0514609	236.023	1.02545	M-H	C7H11NO6S	-
metab_642	Asparaginyl-Proline	pos_1581	0.0615376	212.103	1.11648	M+H-H2O	C9H15N3O4	-
metab_6401	5-(4-Methyl-5-Oxo-2H-Furan-3-Yl)Pentanoic Acid	neg_102	0.032528	197.081	5.74912	M-H, M+Na-2H, M-H2O-H	C10H14O4	-
metab_640	Fluvoxamino acid	pos_158	0.0733935	301.118	5.50285	M+H-H2O, M+Na, M+H	C14H17F3N2O3	-
metab_6390	Prenyl arabinosyl-(1->6)-glucoside	neg_101	0.0166399	379.16	5.6944	M-H, 2M-H, M+Na-2H	C16H28O10	-
metab_6379	Indolylacryloylglycine	neg_100	0.0173132	243.077	5.65528	M-H, 2M-H, M+Cl	C13H12N2O3	-
metab_6331	Imiprothrin	pos_999	0.0672464	319.165	5.89262	M+H, M+Na	C17H22N2O4	-
metab_6321	Aspartyl-Isoleucine	pos_99	0.0353076	247.129	2.86115	M+H-2H2O, M+Na, M+H	C10H18N2O5	-
metab_6313	13-Nor-6-eremophilene-8,11-dione	pos_982	0.0190724	221.154	5.9721	M+H, M+CH3OH+H	C14H20O2	-
metab_6303	7'-Carboxy-gamma-tocotrienol	pos_973	0.0697829	365.232	5.99578	M+CH3OH+H, M+K	C20H28O4	-
metab_6288	1,7-Dimethylguanosine	pos_96	0.0360811	312.13	2.89278	M+H, M+Na, 2M+H	C12H17N5O5	-
metab_6284	8-Hydroxy-2-methoxy-6-methyl-1,4-naphthoquinone	pos_956	0.254199	201.054	6.0354	M+H-H2O, M+ACN+H	C12H10O4	-
metab_6278	(3E,5Z)-3,5-Octadien-1-ol	pos_950	0.0152512	109.102	6.04325	M+H-H2O, M+H	C8H14O	-
metab_6275	2-trans,4-cis-Decadienoylcarnitine	pos_948	0.0151835	312.217	6.04325	M+H, M+CH3OH+H	C17H29NO4	-
metab_6266	Sclareapinone	pos_94	0.0455187	392.182	2.8532	M+H-H2O, M+ACN+Na, M+H-2H2O	C20H24O4	-
metab_6262	16,17-Dihydro-16alpha,17-dihydroxygibberellin A4 17-glucoside	pos_936	0.071941	546.255	6.05883	M+NH4, M+Na	C25H36O12	-
metab_6261	N-(2-cyclobutyl-[1,2,4]triazolo[1,5-a]pyridin-8-yl)-2-methylpropanamide	pos_935	0.0207133	276.181	6.06678	M+H, M+NH4	C14H18N4O	-
metab_6253	Citroside A	pos_928	0.12485	351.18	6.07467	M+H-2H2O, M+H	C19H30O8	-
metab_6251	Gamma-Decalactone	pos_926	0.0432192	153.128	6.09047	M+H-H2O, M+H	C10H18O2	-
metab_6250	6-Phenyl-3-hexen-2-one	pos_925	0.0183231	175.112	6.09047	M+H-H2O, M+H	C12H14O	-
metab_6249	Alpha-Phenylcyclohexylglycolic acid	pos_924	0.0263727	235.133	6.09047	M+H-H2O, M+H	C14H18O3	-
metab_6246	7,8 Dihydrokawain	pos_921	0.0426673	233.118	6.09843	M+H-H2O, M+H	C14H16O3	-
metab_6245	12-Oxo-2,3-dinor-10,15-phytodienoic acid	pos_920	0.0253792	247.169	6.09843	M+H-H2O, M+H	C16H24O3	-
metab_6237	5(Z),11(Z),14(Z)-Eicosatrienoic acid	pos_913	0.137153	289.253	6.11428	M+H-H2O, M+H	C20H34O2	-
metab_6232	Anhydrocinnzeylanol	pos_909	0.0628256	367.211	6.12225	M+H-H2O, M+H	C20H30O6	-
metab_6231	Icariside B8	pos_908	0.145855	371.207	6.12225	M+H-H2O, M+NH4	C19H32O8	-
metab_6225	3-hydroxyundecanoyl carnitine	pos_902	0.0168386	328.248	6.13817	M+H-H2O, M+Na	C18H35NO5	-
metab_6222	Glutamylthreonine	pos_90	0.0240024	290.135	2.76565	M+ACN+H, M+ACN+Na, M+NH4	C9H16N2O6	-
metab_6221	Indoleacetyl glutamine	pos_9	0.047981	304.129	4.09863	M+H, M+K, M+Na, 2M+Na, M+H-H2O	C15H17N3O4	-
metab_6212	7-Oxo-11-dodecenoic acid	pos_891	0.0358738	195.138	6.162	M+H-H2O, M+H	C12H20O3	-
metab_6210	Alanylthreonine	pos_89	0.0572346	232.129	2.73397	M+ACN+H, M+ACN+Na, M+H-H2O	C7H14N2O4	-
metab_6208	9,10-DiHODE	pos_888	0.0348194	330.264	6.162	M+NH4, M+Na	C18H32O4	-
metab_6198	Resolvin D5	pos_879	0.0826926	361.237	6.17795	M+H-2H2O, M+H	C22H32O4	-
metab_6197	2-tridecenal	pos_878	0.0248998	197.19	6.18588	M+H-H2O, M+H	C13H24O	-
metab_6195	Tetracosahexaenoic acid	pos_876	0.0232688	357.279	6.18588	M+H, M+K	C24H36O2	-
metab_6185	Lauryldiethanolamine	pos_866	0.00879172	274.274	6.20967	M+H-H2O, M+H	C16H35NO2	-
metab_6178	2'-O-Methylcytidine	pos_86	0.0334952	258.109	2.53568	M+H, M+Na, 2M+H	C10H15N3O5	-
metab_6166	Cardanoldiene	pos_848	0.0744221	283.242	6.25733	M+H-H2O, M+H	C21H32O	-
metab_6161	3,7-Dihydroxy-12-oxocholanoic acid	pos_843	0.0747834	470.288	6.25733	M+NH4, M+ACN+Na	C24H38O5	-
metab_6158	7-Ketodeoxycholic Acid	pos_840	0.0873271	407.279	6.26532	M+H, M+Na	C24H38O5	-
metab_6145	Sorbitan palmitate	pos_829	0.137324	425.29	6.2972	M+Na, M+ACN+H	C22H42O6	-
metab_6141	2,5-Dimethylbenzaldehyde	pos_825	0.053493	135.081	6.32103	M+H-H2O, M+H	C9H10O	-
metab_6140	Guan-fu Base Y	pos_824	0.126755	370.205	6.32877	M+H-H2O, M+H	C22H29NO5	-
metab_6137	Leukotriene D5	pos_821	0.166311	495.257	6.36852	M+H, M+Na	C25H38N2O6S	-
metab_6130	Di(2-ethylhexyl) phthalate	pos_815	0.153533	413.266	7.03442	M+H, M+Na	C24H38O4	-
metab_6125	(+/-)-1,4-Nonanediol diacetate	pos_810	0.119247	245.175	7.36723	M+H-H2O, M+H	C13H24O4	-
metab_6124	Glycylproline	pos_81	0.0423926	173.092	1.14838	M+H, M+Na, M+2Na-H	C7H12N2O3	-
metab_6113	L-2-Amino-5-hydroxypentanoic acid	pos_80	0.0222112	116.071	1.95682	M+H-2H2O, M+H-H2O, M+K	C5H11NO3	-
metab_6109	Xi-1-Butoxy-1-methoxyethane	pos_797	0.112371	287.222	7.36723	M+H-2H2O, 2M+Na	C7H16O2	-
metab_6077	Tributyl citrate	pos_768	0.191113	383.204	6.50337	M+H, M+Na	C18H32O7	-
metab_6076	MJDBISSP00000002	pos_767	0.067096	403.361	6.40815	M+H, M+Na	C23H42D3NO4	-
metab_6067	Nigellic acid	pos_759	0.0623557	281.138	6.32877	M+H-H2O, M+H	C15H20O5	-
metab_6063	10-Hydroxy-octadec-12Z-enoate-9-beta-D-glucuronide	pos_755	0.0457753	508.312	6.2813	M+NH4, M+Na	C24H42O10	-
metab_6052	Abscisic alcohol 11-glucoside	pos_745	0.0378897	413.217	6.12225	M+H-H2O, M+H	C21H32O8	-
metab_6047	GANT61	pos_740	0.0190501	412.285	6.08252	M+H-H2O, M+H	C27H35N5	-
metab_6044	8-beta-Hydroxy-delta-9-THC	pos_738	0.0817234	295.206	6.06678	M+H-2H2O, M+K	C21H30O3	-
metab_6041	(4R,5S,7R,11x)-11,12-Dihydroxy-1(10)-spirovetiven-2-one 12-glucoside	pos_735	0.113092	397.222	6.05118	M+H-H2O, M+H	C21H34O8	-
metab_6038	Cortolone-3-glucuronide	pos_732	0.0267736	543.28	6.0354	M+H-2H2O, M+H	C27H42O11	-
metab_6031	Diphenhydramine N-glucuronide	pos_726	0.0426628	450.233	6.00365	M+NH4, M+Na	C23H30NO7+	-
metab_6009	5a-Androst-3-en-17-one	pos_706	0.030882	255.211	5.90857	M+H-H2O, M+H	C19H28O	-
metab_5998	Lysyl-Gamma-glutamate	pos_697	0.0591645	587.287	5.81328	M+NH4, 2M+K	C11H22N4O4	-
metab_5971	Zedoarondiol	pos_672	0.0396651	235.169	5.54258	M+H-H2O, M+H	C15H24O3	-
metab_5970	(E)-5-(4-Methoxy-5-Methyl-6-Oxopyran-2-yl)-3-Methylhex-4-Enoic Acid	pos_671	0.0346519	267.122	5.5108	M+H-H2O, M+H	C14H18O5	-
metab_5968	2,2'-Anhydrocytidine	pos_67	0.0423344	226.082	1.1561	M+H, M+K, M+Na, M+H-H2O	C9H11N3O4	-
metab_5965	Kaempferol-3-O-Glucuronoside	pos_667	0.090027	463.087	5.47117	M+H, M+Na	C21H18O12	-
metab_5964	3,4-Methylenesebacic acid	pos_666	0.0248092	227.128	5.4791	M+H-H2O, M+H	C12H18O4	-
metab_5955	6,10-Dimethyl-5(E),9-undecadien-2-one	pos_658	0.0379143	177.164	5.41543	M+H-H2O, M+H	C13H22O	-
metab_5954	Leu Ser Glu Lys	pos_657	0.0431509	458.257	5.39948	M+H-H2O, M+H	C20H37N5O8	-
metab_5953	8-Hydroxynevirapine glucuronide	pos_656	0.0845482	441.139	5.37553	M+H-H2O, M+CH3OH+H	C21H22N4O8	-
metab_5951	3-Hydroxynevirapine glucuronide	pos_654	0.0904972	476.177	5.33573	M+NH4, M+Na	C21H22N4O8	-
metab_5946	TG 100713	pos_65	0.0490727	255.098	2.9721	M+H, M+NH4, M+Na, M+H-H2O	C12H10N6O	-
metab_5945	Theaspirone A	pos_649	0.0375894	209.154	5.31178	M+H-2H2O, M+H	C13H20O2	-
metab_5944	3,4-Epoxycyclohexylmethyl 3,4-Epoxycyclohexanecarboxylate	pos_648	0.076468	253.144	5.29588	M+H-2H2O, M+H	C14H20O4	-
metab_5942	2'-Epi-Perindopril, (2'R)-	pos_646	0.010914	369.239	5.26395	M+H, M+Na	C19H32N2O5	-
metab_5940	Nonactinic Acid	pos_644	0.0522957	203.128	5.24803	M+H-H2O, M+H	C10H18O4	-
metab_5934	3,4-Dimethoxyphenyl methyl ketone	pos_639	0.0739483	181.086	5.20032	M+H, M+CH3OH+H	C10H12O3	-
metab_5924	6-Hydroxygliclazide	pos_637	0.104012	340.133	5.18438	M+H, M+Na	C15H21N3O4S	-
metab_5921	4-Methylcinnamic Acid	pos_6367	0.189736	195.102	0.122583	M+CH3OH+H	C10H10O2	-
metab_5919	3-Hydroxypyridine-2-methanol	pos_6365	0.0532845	126.055	0.25805	M+H	C6H7NO2	-
metab_5892	(-)-trans-Carveol glucoside	pos_634	0.156181	337.162	5.1604	M+NH4, M+Na	C16H26O6	-
metab_5890	Hypusine	pos_6338	0.0494546	234.181	0.7373	M+H	C10H23N3O3	-
metab_5871	Galactosyl hydroxylysine	pos_6320	0.0812603	325.161	0.753283	M+H	C12H24N2O8	-
metab_587	2,3-Diaminopyridine	pos_1530	0.0274677	110.072	0.824933	M+H	C5H7N3	-
metab_5817	Fructosamine	pos_6271	0.0195761	202.069	0.809083	M+Na	C6H13NO5	-
metab_5807	3-(1-Pyrazolyl)-Alanine	pos_6262	0.0278531	156.077	0.824933	M+H	C6H9N3O2	-
metab_5800	3-Methylpyrazole	pos_6256	0.0330981	124.087	0.832883	M+ACN+H	C4H6N2	-
metab_5782	Indole-3-Acetyl-L-Glutamic Acid	pos_624	0.0620374	305.113	5.03272	M+H, M+Na	C15H16N2O5	-
metab_5741	1-Hydroxy-2-butanone	pos_6202	0.0438566	106.087	0.951517	M+NH4	C4H8O2	-
metab_5724	Methuyl tanshinonate	pos_6188	0.111861	113.712	0.99055	M+3H	C20H18O5	-
metab_5713	3-Hydroxy-4-aminopyridine	pos_6178	0.0776839	128.082	1.03765	M+NH4	C5H6N2O	-
metab_5695	Argininic acid	pos_6161	0.0360885	176.103	1.10075	M+H	C6H13N3O3	-
metab_5678	Amyl 2-furoate	pos_6146	0.199378	227.064	1.13243	M+2Na-H	C10H14O3	-
metab_5672	3-Methylcytosine	pos_6140	0.119276	167.093	1.14042	M+ACN+H	C5H7N3O	-
metab_5669	Glutaminylglycine	pos_6138	0.0944528	186.088	1.14042	M+H-H2O	C7H13N3O4	-
metab_5646	Threonylalanine	pos_6117	0.146512	155.082	1.1561	M+H-2H2O	C7H14N2O4	-
metab_5642	Aspartyl-Threonine	pos_6113	0.0767475	199.069	1.1561	M+H-2H2O	C8H14N2O6	-
metab_5640	(2S,3'S)-alpha-Amino-2-carboxy-5-oxo-1-pyrrolidinebutanoic acid	pos_6111	0.0659821	231.098	1.1561	M+H	C9H14N2O5	-
metab_5636	2'-C-Methylguanosine	pos_6108	0.0953992	339.141	1.1561	M+ACN+H	C11H15N5O5	-
metab_5621	2',3'-Didehydro-2',3'-dideoxycytidine	pos_6095	0.044326	210.088	1.17167	M+H	C9H11N3O3	-
metab_5617	Caffeoylmalic acid	pos_6091	0.111333	314.085	1.20348	M+NH4	C13H12O8	-
metab_5616	Alanylhistidine	pos_6090	0.154244	227.114	1.21128	M+H	C9H14N4O3	-
metab_5594	7,8-Dihydro-2'-deoxyguanosine	pos_6070	0.0438101	314.085	1.66368	M+2Na-H	C10H15N5O4	-
metab_5591	N6-Carbamoyl-DL-Lysine	pos_6068	0.0184373	190.119	1.68738	M+H	C7H15N3O3	-
metab_5588	3-(Trimethylsilyl)propionic Acid	pos_6065	0.150823	147.085	1.7191	M+H	C6H14O2Si	-
metab_5586	Alpha-Guanidinoglutaric Acid	pos_6062	0.117196	190.082	1.74278	M+H	C6H11N3O4	-
metab_5576	Prolyl-Histidine	pos_6053	0.0264398	235.119	1.83802	M+H-H2O	C11H16N4O3	-
metab_5575	(R)-3-hydroxybutyrylcarnitine	pos_6052	0.0320112	248.149	1.83802	M+H	C11H21NO5	-
metab_557	Glucosylgalactosyl hydroxylysine	pos_1503	0.0652998	487.214	0.753283	M+H	C18H34N2O13	-
metab_5566	(+/-)-2-Hydroxy-3-(2-hydroxyphenyl)propanoic acid	pos_6044	0.0281423	147.044	1.8777	M+H-2H2O	C9H10O4	-
metab_5564	Lippioside I	pos_6041	0.098256	503.151	1.88557	M+H-2H2O	C25H30O13	-
metab_5563	1'-Hydroxychavicol acetate	pos_6040	0.0458662	256.093	1.89353	M+ACN+Na	C11H12O3	-
metab_5561	N6-Methyladenosine	pos_6039	0.0306887	282.12	1.89353	M+H	C11H15N5O4	-
metab_5560	8-Hydroxyguanosine	pos_6038	0.0312258	322.077	1.89353	M+Na	C10H13N5O6	-
metab_5552	Ribothymidine	pos_6030	0.0612433	259.093	1.94105	M+H	C10H14N2O6	-
metab_5550	Asp His Val	pos_6029	0.0301589	370.172	1.94105	M+H	C15H23N5O6	-
metab_5541	8-[(Aminomethyl)sulfanyl]-6-sulfanyloctanoic acid	pos_6020	0.0790273	238.094	1.98062	M+H	C9H19NO2S2	-
metab_5540	Phenylpropionylglycine	pos_602	0.118388	208.097	4.74502	M+H-H2O, M+H	C11H13NO3	-
metab_5535	Gamma-L-Glutamyl-L-methionine sulfoxide	pos_6015	0.0842026	277.085	1.99643	M+H-H2O	C10H18N2O6S	-
metab_5523	Histidylproline	pos_6004	0.0392009	235.119	2.28183	M+H-H2O	C11H16N4O3	-
metab_5522	Cotinine	pos_6003	0.0445716	177.103	2.3136	M+H	C10H12N2O	-
metab_5502	N,N'-Bis(gamma-glutamyl)cystine	pos_5987	0.0370673	499.117	2.42447	M+H	C16H26N4O10S2	-
metab_55	(+/-)7-epi Jasmonic Acid	pos_1048	0.0592155	211.133	5.66212	M+H-2H2O, M+H	C12H18O3	-
metab_5496	Simmondsin	pos_5981	0.0658693	420.125	2.44827	M+2Na-H	C16H25NO9	-
metab_5492	7-Methylguanosine	pos_5978	0.172821	298.114	2.45623	M+H	C11H15N5O5	-
metab_5487	Ile Ser Ser	pos_5973	0.10941	306.165	2.46415	M+H	C12H23N3O6	-
metab_5485	Todatriol glucoside	pos_5971	0.0438893	432.188	2.47212	M+ACN+H	C17H26O10	-
metab_5484	Asp Lys Val	pos_5970	0.0735376	361.208	2.47212	M+H	C15H28N4O6	-
metab_5481	Threonylleucine	pos_5968	0.0777781	197.129	2.48808	M+H-2H2O	C10H20N2O4	-
metab_5480	4'-Thiothymidine	pos_5967	0.0567258	259.075	2.48808	M+H	C10H14N2O4S	-
metab_5477	Valylaspartic acid	pos_5964	0.0727415	215.103	2.49597	M+H-H2O	C9H16N2O5	-
metab_5474	8-Hydroxyadenine	pos_5961	0.0557754	152.057	2.50393	M+H	C5H5N5O	-
metab_5459	6-(3-carboxyphenoxy)-3,4,5-trihydroxyoxane-2-carboxylic acid	pos_5948	0.105968	297.058	2.53568	M+H-H2O	C13H14O9	-
metab_5458	Glutamylproline	pos_5947	0.0502909	286.14	2.53568	M+ACN+H	C10H16N2O5	-
metab_5456	1-Hexen-3-ol	pos_5945	0.0359113	142.123	2.55155	M+ACN+H	C6H12O	-
metab_5445	Ile Ser Gln	pos_5935	0.126899	347.193	2.5753	M+H	C14H26N4O6	-
metab_5444	(+)-Galeon	pos_5934	0.23173	309.148	2.58328	M+H-H2O	C20H22O4	-
metab_5443	N-(3-acetylphenyl)-4,5,6,7-tetrahydro-1-benzothiophene-3-carboxamide	pos_5933	0.0335225	300.108	2.59128	M+H	C17H17NO2S	-
metab_5440	Allocystathionine	pos_5930	0.0584728	187.054	2.59927	M+H-2H2O	C7H14N2O4S	-
metab_5438	4-(4'-Chlorobenzyloxy)benzyl nicotinate	pos_5929	0.109103	386.113	2.59927	M+CH3OH+H	C20H16ClNO3	-
metab_5431	Asp Asn Val	pos_5922	0.018788	347.156	2.61515	M+H	C13H22N4O7	-
metab_5427	Glutarylcarnitine	pos_5919	0.0313961	276.144	2.62313	M+H	C12H21NO6	-
metab_5425	Homolanthionine	pos_5917	0.116867	332.091	2.63112	M+ACN+Na	C8H16N2O6S	-
metab_5424	Oleoside dimethyl ester	pos_5916	0.12451	383.131	2.63112	M+H-2H2O	C18H26O11	-
metab_5422	Asp Leu His	pos_5914	0.229007	384.188	2.64682	M+H	C16H25N5O6	-
metab_5419	Glutaminylthreonine	pos_5911	0.0330835	212.103	2.6548	M+H-2H2O	C9H17N3O5	-
metab_5416	(S)-Hexahydropyrrolo[1,2-a]pyrazine-1,4-Dione	pos_5908	0.0523762	155.082	2.66263	M+H	C7H10N2O2	-
metab_5410	Ser Asp Val	pos_5902	0.0254005	320.145	2.6706	M+H	C12H21N3O7	-
metab_5409	Isoleucylproline	pos_5901	0.151402	457.302	2.6706	2M+H	C11H20N2O3	-
metab_5400	Xi-2,3-Dihydro-2-oxo-1H-indole-3-acetic acid	pos_5894	0.0979722	233.092	2.70228	M+ACN+H	C10H9NO3	-
metab_5393	ETHYLNOREPINEPHRINE	pos_5888	0.106573	198.113	2.72598	M+H	C10H15NO3	-
metab_5391	5-Methyl-2(3H)-furanone	pos_5886	0.0770765	140.071	2.73397	M+ACN+H	C5H6O2	-
metab_5390	Aspartyl-Valine	pos_5885	0.0332787	215.103	2.73397	M+H-H2O	C9H16N2O5	-
metab_5382	N-(2-Oxooxolan-3-yl)hexanamide	pos_5878	0.093492	217.155	2.7577	M+NH4	C10H17NO3	-
metab_5377	2-ethyl-N-methyl-N-(oxolan-3-ylmethyl)benzenesulfonamide	pos_5873	0.107543	284.134	2.76565	M+H	C14H21NO3S	-
metab_5372	4'-O-Methylkanzonol W	pos_5869	0.0360102	315.101	2.77357	M+H-2H2O	C21H18O5	-
metab_5369	Isoferuloyl C1-glucuronide	pos_5866	0.192743	388.124	2.78152	M+NH4	C16H18O10	-
metab_5368	8-Hydroxy-7-methylguanine	pos_5865	0.024867	182.068	2.78948	M+H	C6H7N5O2	-
metab_5366	1-(4-chlorophenyl)-5-propyltriazole-4-carboxylic acid	pos_5863	0.0699016	266.069	2.78948	M+H	C12H12ClN3O2	-
metab_5364	Oseltamivir Acid	pos_5861	0.0391258	302.208	2.78948	M+NH4	C14H24N2O4	-
metab_5357	Putreanine	pos_5855	0.0323498	200.092	2.80547	M+K	C7H17N2O2+	-
metab_5355	2-(1-acetylpiperidin-4-yl)-4-methyl-1,3-thiazole-5-carboxylic acid	pos_5853	0.114771	269.096	2.80547	M+H	C12H16N2O3S	-
metab_5347	(2R,3R,4R)-2-Amino-4-hydroxy-3-methylpentanoic acid	pos_5846	0.0636423	112.076	2.81345	M+H-2H2O	C6H13NO3	-
metab_5343	3'-Deoxythymidine	pos_5842	0.16754	453.198	2.81345	2M+H	C10H14N2O4	-
metab_5342	6-Feruloylglucose 2,3,4-trihydroxy-3-methylbutylglycoside	pos_5841	0.0521924	513.133	2.81345	M+K	C21H30O12	-
metab_534	3-(3,4-Dihydroxyphenyl)prop-2-enoic Acid	pos_1483	0.152181	163.039	0.3383	M+H-H2O	C9H8O4	-
metab_5338	Dihydro-2(3H)-thiophenone	pos_5838	0.0306213	144.048	2.82138	M+ACN+H	C4H6OS	-
metab_5336	(+/-)-threo-Anethole glycol	pos_5836	0.0912552	224.128	2.82138	M+ACN+H	C10H14O3	-
metab_5335	Arginylproline	pos_5835	0.0289986	254.161	2.82138	M+H-H2O	C11H21N5O3	-
metab_5325	Decanal propyleneglycol acetal	pos_5826	0.0352103	253.155	2.82932	M+K	C13H26O2	-
metab_5321	2-Methylguanosine	pos_5822	0.145541	320.097	2.82932	M+Na	C11H15N5O5	-
metab_5304	Glycylglycylglycine	pos_5807	0.0360349	154.061	2.84525	M+H-2H2O	C6H11N3O4	-
metab_5286	Serinyl-Gamma-glutamate	pos_5791	0.107395	198.088	2.8532	M+H-2H2O	C8H15N3O5	-
metab_5281	Aminofurantoin	pos_5787	0.0530982	241.093	2.8532	M+CH3OH+H	C8H8N4O3	-
metab_5280	(2S,2'S)-Pyrosaccharopine	pos_5786	0.0888162	259.129	2.8532	M+H	C11H18N2O5	-
metab_5268	Asp Gln Val	pos_5775	0.106255	361.172	2.8532	M+H	C14H24N4O7	-
metab_5267	3'-Ketolactose	pos_5774	0.0752559	382.136	2.8532	M+ACN+H	C12H20O11	-
metab_5265	Pro Tyr Lys	pos_5772	0.191232	407.229	2.8532	M+H	C20H30N4O5	-
metab_5242	1-[5-(propanoylamino)pyridin-2-yl]-N-propylimidazole-4-carboxamide	pos_5751	0.0439256	302.16	2.87685	M+H	C15H19N5O2	-
metab_5240	2-Dicyclohexylphosphino-2',6'-dimethoxybiphenyl	pos_575	0.0336254	449.2	4.47342	M+H-H2O, M+K	C26H35O2P	-
metab_5232	Phe Ser	pos_5742	0.20578	253.119	2.89278	M+H	C12H16N2O4	-
metab_5230	Sphingosine phosphate	pos_5740	0.124359	436.186	2.89278	M+2Na-H	C18H34NO6P	-
metab_5229	Salsoline-1-carboxylate	pos_574	0.0527273	238.108	4.44952	M+H-2H2O, M+H	C12H15NO4	-
metab_5227	N-Carboxyethyl-g-aminobutyric acid	pos_5738	0.0935585	140.071	2.90068	M+H-2H2O	C7H13NO4	-
metab_521	3-Pyridinamine	pos_1471	0.0862992	95.0611	1.14042	M+H, M+NH4	C5H6N2	-
metab_5202	Glutamylmethionine	pos_5715	0.0419095	261.091	2.92453	M+H-H2O	C10H18N2O5S	-
metab_5197	Mammea B/BC cyclo E	pos_5710	0.0975341	438.187	2.92453	M+ACN+Na	C21H26O6	-
metab_5183	Phe Gly	pos_5699	0.0347556	223.108	2.94018	M+H	C11H14N2O3	-
metab_5174	(S)-Spinacine	pos_5690	0.0747544	185.104	2.94817	M+NH4	C7H9N3O2	-
metab_5168	Succinyladenosine	pos_5685	0.0232015	384.115	2.94817	M+H	C14H17N5O8	-
metab_5164	Histidylglutamine	pos_5681	0.0500339	248.113	2.95615	M+H-2H2O	C11H17N5O4	-
metab_5160	3 Hydroxycoumarin	pos_5678	0.0875495	204.066	2.96413	M+ACN+H	C9H6O3	-
metab_516	N-(2-Hydroxyethyl)-morpholine N-oxide	pos_1467	0.0599054	130.087	1.14838	M+H-H2O, M+2Na-H	C6H13NO3	-
metab_515	3,4,4-Trimethyl-1,2-cyclopentanedione	pos_1466	0.0387612	158.118	1.14838	M+NH4, M+K	C8H12O2	-
metab_5149	Ethyladipic acid	pos_5668	0.0783147	216.123	2.9721	M+ACN+H	C8H14O4	-
metab_5147	Hawkinsin	pos_5666	0.0248261	292.085	2.9721	M+H	C11H17NO6S	-
metab_5139	Alpha-Muramic acid	pos_5659	0.0431617	234.097	2.98003	M+H-H2O	C9H17NO7	-
metab_5136	Benzoyl ecgonine	pos_5656	0.0819988	307.165	2.98003	M+NH4	C16H19NO4	-
metab_5127	L-Hexahydro-3-imino-1,2,4-oxadiazepine-3-carboxylic acid	pos_5648	0.227301	319.137	2.98798	2M+H	C5H9N3O3	-
metab_5124	7-Nonene-3,5-diyn-1-ol	pos_5645	0.156771	176.107	2.99588	M+ACN+H	C9H10O	-
metab_5120	4'-O-Methylglucoliquiritigenin	pos_5641	0.07878	474.174	2.99588	M+ACN+H	C22H24O9	-
metab_5119	(+/-)-Furaneol	pos_5640	0.0441069	129.055	3.00385	M+H	C6H8O3	-
metab_5118	Daidzein 4'-O-glucuronide	pos_564	0.0519645	431.098	4.34538	M+H, M+Na	C21H18O10	-
metab_5104	4'-Hydroxybutyranilide	pos_5627	0.0206502	180.102	3.02767	M+H	C10H13NO2	-
metab_5102	Dihydroresveratrol 4'-glucuronide	pos_5625	0.0813094	389.119	3.02767	M+H-H2O	C20H22O9	-
metab_5099	N-Acetyl-6-O-L-fucosyl-D-glucosamine	pos_5622	0.142593	332.134	3.03547	M+H-2H2O	C14H25NO10	-
metab_5098	Lacosamide-glucuronide	pos_5621	0.140889	411.14	3.03547	M+H-H2O	C18H24N2O10	-
metab_5094	Phe Thr	pos_5618	0.105168	267.134	3.04342	M+H	C13H18N2O4	-
metab_5089	(4-Acetamido-3,5-dimethylphenoxy)acetic acid	pos_5613	0.0360005	238.108	3.05118	M+H	C12H15NO4	-
metab_5088	O-Adipoylcarnitine	pos_5612	0.0209079	290.16	3.05118	M+H	C13H23NO6	-
metab_5084	Asp Ile Thr	pos_5609	0.0828997	348.177	3.05118	M+H	C14H25N3O7	-
metab_5079	Tri-glyceride	pos_5604	0.0777678	309.021	3.05917	M+2Na-H	C9H12O9	-
metab_5076	(3R,7R)-1,3,7-Octanetriol	pos_5601	0.116244	204.16	3.06713	M+ACN+H	C8H18O3	-
metab_5074	L-cis-Cyclo(aspartylphenylalanyl)	pos_560	0.083277	295.129	4.32148	M+H-2H2O, M+CH3OH+H	C13H14N2O4	-
metab_5071	Gamma-Aminobutyryllysine	pos_5598	0.0987689	276.127	3.06713	M+2Na-H	C10H21N3O3	-
metab_5067	Asp Lys Phe	pos_5594	0.0331994	409.208	3.06713	M+H	C19H28N4O6	-
metab_5061	Asparaginylalanine	pos_5589	0.0913398	242.052	3.07505	M+K	C7H13N3O4	-
metab_5055	N'-Hydroxymethylnorcotinine	pos_5583	0.150255	210.124	3.08293	M+NH4	C10H12N2O2	-
metab_5049	PA(14:0/0:0)	pos_5578	0.0847387	383.218	3.08293	M+H	C17H35O7P	-
metab_5047	5-Methyltryptamine	pos_5576	0.0215285	175.123	3.09085	M+H	C11H14N2	-
metab_5043	6-Methyl-1,2,3,4-tetrahydroquinoline	pos_5572	0.0283921	148.112	3.09882	M+H	C10H13N	-
metab_5042	4-Pyrimidine Methanamine (hydrochloride)	pos_5571	0.0987468	110.072	3.09882	M+H	C5H7N3	-
metab_504	N-Carboxyethyl-gamma-aminobutyric acid	pos_1456	0.0730211	158.081	1.9094	M+H-H2O, M+H	C7H13NO4	-
metab_5035	3-Methylpimelic acid	pos_5565	0.0777904	157.086	3.10668	M+H-H2O	C8H14O4	-
metab_5024	4-Hydroxybenzyl isothiocyanate	pos_5555	0.278936	198.059	3.11467	M+CH3OH+H	C8H7NOS	-
metab_5017	Indole-3-acetyl-beta-4-D-glucose	pos_5549	0.140058	379.15	3.11467	M+ACN+H	C16H19NO7	-
metab_5016	ETHYL SYRINGATE	pos_5548	0.15558	227.092	3.12263	M+H	C11H14O5	-
metab_5015	Pimelylcarnitine	pos_5547	0.0411905	304.176	3.12263	M+H	C14H25NO6	-
metab_5014	1-[5-(cyclopropanecarbonylamino)pyridin-2-yl]-N-propylimidazole-4-carboxamide	pos_5546	0.0476973	314.16	3.12263	M+H	C16H19N5O2	-
metab_5003	Asp Asn Leu	pos_5535	0.0272098	361.172	3.13057	M+H	C14H24N4O7	-
metab_4999	3-Hydroxy-4-methoxybenzoic acid	pos_5531	0.0494443	169.05	3.13853	M+H	C8H8O4	-
metab_4998	(2R,3S)-5-oxo-3-phenylmorpholine-2-carboxylic acid	pos_5530	0.112033	222.076	3.13853	M+H	C11H11NO4	-
metab_4989	Tyrosol 4-sulfate	pos_5521	0.0562336	260.059	3.1465	M+ACN+H	C8H10O5S	-
metab_4984	O-Desmethyltramadol glucuronide	pos_5517	0.0622024	448.194	3.1465	M+Na	C21H31NO8	-
metab_4980	1-cyclopropylsulfonylpiperidine-4-carboxylic acid	pos_5513	0.0526938	234.08	3.15447	M+H	C9H15NO4S	-
metab_4977	Perilloside B	pos_5510	0.0380977	346.186	3.15447	M+NH4	C16H24O7	-
metab_4974	2-Ethyl-5-methylthiophene	pos_5508	0.0468709	270.134	3.16238	2M+NH4	C7H10S	-
metab_4972	1-Acetamidocyclopentanecarboxylic acid	pos_5506	0.0221039	172.097	3.17037	M+H	C8H13NO3	-
metab_4961	Lysylhydroxyproline	pos_5497	0.115313	242.15	3.17837	M+H-H2O	C11H21N3O4	-
metab_4960	Hydroxyisovaleroyl carnitine	pos_5496	0.112124	262.165	3.17837	M+H	C12H23NO5	-
metab_4958	Phenylbutyrylglutamine	pos_5494	0.161469	315.134	3.17837	M+Na	C15H20N2O4	-
metab_4956	D-Pipecolic acid	pos_5491	0.0925565	112.076	3.18635	M+H-H2O	C6H11NO2	-
metab_4951	4-chloro-N-[6-methyl-2-(4-methylphenyl)imidazo[1,2-a]pyridin-3-yl]benzamide	pos_5487	0.107533	376.124	3.18635	M+H	C22H18ClN3O	-
metab_4945	Ser Gly Ile	pos_5481	0.098301	276.156	3.19432	M+H	C11H21N3O5	-
metab_4941	Capryloylglycine	pos_5478	0.0625744	166.123	3.20227	M+H-2H2O	C10H19NO3	-
metab_4940	Gamma-Glutamylthreonine	pos_5477	0.058486	213.087	3.20227	M+H-2H2O	C9H16N2O6	-
metab_4939	L-Pyridosine	pos_5476	0.0625466	255.134	3.20227	M+H	C12H18N2O4	-
metab_4938	Histidylhistidine	pos_5475	0.068495	275.124	3.20227	M+H-H2O	C12H16N6O3	-
metab_4933	1,4-Ipomeadiol	pos_5470	0.0905666	212.128	3.21022	M+ACN+H	C9H14O3	-
metab_4930	Monoglyceride citrate	pos_5468	0.0411471	330.082	3.21022	M+ACN+Na	C9H14O9	-
metab_4926	(R)-3-Hydroxy-5-phenylpentanoic acid	pos_5464	0.0785133	236.128	3.21802	M+ACN+H	C11H14O3	-
metab_4917	Valine lactate	pos_5456	0.128252	188.092	3.234	M+H-H2O	C8H15NO5	-
metab_4916	Threonylhydroxyproline	pos_5455	0.0580287	197.092	3.234	M+H-2H2O	C9H16N2O5	-
metab_4912	Asp Ser Leu	pos_5451	0.0721793	334.161	3.234	M+H	C13H23N3O7	-
metab_4907	Leucylhydroxyproline	pos_5447	0.0806866	227.139	3.24198	M+H-H2O	C11H20N2O4	-
metab_4906	Serylisoleucine	pos_5446	0.0246253	201.124	3.24198	M+H-H2O	C9H18N2O4	-
metab_4899	N'-[(4-hydroxyoxan-4-yl)methyl]-N-(oxolan-2-ylmethyl)oxamide	pos_544	0.0787346	287.16	4.1782	M+H, M+Na	C13H22N2O5	-
metab_4897	ATPA	pos_5438	0.0721555	229.119	3.25793	M+H	C10H16N2O4	-
metab_4892	3-(3-methylimidazo[4,5-b]pyridin-2-yl)-N-propan-2-ylpyrrolidine-1-carboxamide	pos_5433	0.0303168	288.181	3.25793	M+H	C15H21N5O	-
metab_4891	Val Thr Val	pos_5432	0.106483	318.202	3.25793	M+H	C14H27N3O5	-
metab_4887	3-Hydroxyisovalerylcarnitine	pos_5429	0.0336713	244.155	3.26587	M+H-H2O	C12H23NO5	-
metab_4883	N2-(1-Carboxyethyl)-2'-deoxyguanosine	pos_5425	0.101118	362.108	3.26587	M+Na	C13H17N5O6	-
metab_4879	Monoacetoxyscirpenol	pos_5421	0.0428146	342.191	3.27373	M+NH4	C17H24O6	-
metab_4875	3-(3-Hydroxyphenyl)-3-hydroxypropanoic acid	pos_5418	0.14001	215.092	3.2817	M+CH3OH+H	C9H10O4	-
metab_4873	Leu Val	pos_5416	0.0335183	231.17	3.2817	M+H	C11H22N2O3	-
metab_487	Threonyltyrosine	pos_144	0.0997062	283.129	4.76098	M+H, M+K, M+Na	C13H18N2O5	-
metab_4867	(-)-Corey Lactone Diol	pos_5410	0.0655266	173.081	3.28927	M+H	C8H12O4	-
metab_4863	Tyrosyl-Tryptophan	pos_5407	0.0809329	409.187	3.28927	M+ACN+H	C20H21N3O4	-
metab_4846	Indole-3-acetyl-tryptophan	pos_5391	0.0595664	393.166	3.30512	M+CH3OH+H	C21H18N3O3-	-
metab_4833	Ala-Gly	pos_538	0.0387452	129.066	4.09075	M+H-H2O, M+H	C5H10N2O3	-
metab_4830	2-Aminoacetophenone	pos_5377	0.0332009	118.066	3.3445	M+H-H2O	C8H9NO	-
metab_4823	9-Carboxymethoxymethylguanine	pos_5370	0.115534	204.05	3.35182	M+H-2H2O	C8H9N5O4	-
metab_4816	Valylphenylalanine	pos_5364	0.0306474	247.144	3.3752	M+H-H2O	C14H20N2O3	-
metab_4812	5'-o-Methylthymidine	pos_5360	0.0403543	257.113	3.38317	M+H	C11H16N2O5	-
metab_4805	Cis-4-Octenedioic acid	pos_5354	0.0636094	190.108	3.39905	M+NH4	C8H12O4	-
metab_4804	1-(2,4-difluorobenzoyl)piperidine-3-carboxamide	pos_5353	0.151367	269.111	3.39905	M+H	C13H14F2N2O2	-
metab_48	4-methyl-N-(2-propan-2-yl-[1,2,4]triazolo[1,5-a]pyridin-8-yl)benzamide	pos_1041	0.0533672	295.153	5.74978	M+H-H2O, M+H	C17H18N4O	-
metab_4797	Val His Ile	pos_5347	0.0185712	368.229	3.40703	M+H	C17H29N5O4	-
metab_4793	Asp Val Val	pos_5343	0.0579508	332.182	3.41485	M+H	C14H25N3O6	-
metab_4790	(+/-)-2-Hydroxy-4-(methylthio)butanoic acid	pos_5340	0.0334984	192.069	3.42282	M+ACN+H	C5H10O3S	-
metab_4786	Cyclocalopin C1	pos_5337	0.228828	314.16	3.42282	M+NH4	C15H20O6	-
metab_4784	N-Acetylhomoproline	pos_5335	0.0427779	172.097	3.42282	M+H	C8H13NO3	-
metab_4783	Hydroxyprolyl-Tyrosine	pos_5334	0.12618	259.109	3.43075	M+H-2H2O	C14H18N2O5	-
metab_4782	Thr Phe	pos_5333	0.0274616	267.134	3.43075	M+H	C13H18N2O4	-
metab_4781	Tyrosyl-Serine	pos_5332	0.0274939	301.14	3.43075	M+CH3OH+H	C12H16N2O5	-
metab_4777	N-Nonanoylglycine	pos_5328	0.0266774	257.186	3.43858	M+ACN+H	C11H21NO3	-
metab_4775	Ferulic acid 4-O-glucuronide	pos_5326	0.120879	388.124	3.43858	M+NH4	C16H18O10	-
metab_4768	Genistein 7-O-glucuronide	pos_532	0.15653	479.119	4.02695	M+H, M+CH3OH+H	C21H18O11	-
metab_4766	Indole-3-acetyl-glutamine	pos_5318	0.155624	366.13	3.44655	M+ACN+Na	C15H16N3O4-	-
metab_4763	5-Methyl-2-thiophenecarboxaldehyde	pos_5315	0.180398	168.048	3.45452	M+ACN+H	C6H6OS	-
metab_4761	Toxin T2 tetrol	pos_5313	0.0310069	316.176	3.45452	M+NH4	C15H22O6	-
metab_4756	3-(2,4-Dihydroxyphenyl)propanoic acid	pos_5309	0.0462753	165.055	3.46247	M+H-H2O	C9H10O4	-
metab_4748	(1R,2R,3S,1'R)-Nepetalinic acid	pos_5301	0.0631071	218.139	3.47042	M+NH4	C10H16O4	-
metab_4742	Asp Glu Leu	pos_5297	0.0681512	376.172	3.47042	M+H	C15H25N3O8	-
metab_4738	4-(4-acetylpiperazin-1-yl)sulfonylbenzoic acid	pos_5293	0.10856	313.085	3.4784	M+H	C13H16N2O5S	-
metab_4735	O2'-4a-cyclic-tetrahydrobiopterin	pos_5290	0.117833	222.099	3.4864	M+H-H2O	C9H13N5O3	-
metab_4734	Riboflavin (Vitamin B2)	pos_529	0.0790949	377.146	3.97907	M+H, M+Na	C17H20N4O6	-
metab_4732	12a-Hydroxy-3-oxocholadienic acid	pos_5288	0.0316634	409.233	3.4864	M+Na	C24H34O4	-
metab_4730	2-(1-Hydroxyethyl)-4-(2-Hydroxypropyl)-2H-Furan-5-One	pos_5286	0.0677764	204.123	3.49427	M+NH4	C9H14O4	-
metab_4727	2-Propionylpyrrole	pos_5283	0.058205	106.066	3.50223	M+H-H2O	C7H9NO	-
metab_4724	N1-(alpha-D-ribosyl)-5,6-dimethyl-benzimidazole	pos_5280	0.0672913	261.124	3.50223	M+H-H2O	C14H18N2O4	-
metab_4722	5C-aglycone	pos_5279	0.0875294	311.07	3.50223	M+K	C16H16O4	-
metab_4720	2-Hydroxy-4-methoxyacetophenone 5-sulfate	pos_5277	0.0733789	304.049	3.5102	M+ACN+H	C9H10O7S	-
metab_4716	Oxypinnatanine	pos_5273	0.162975	225.087	3.51827	M+H-2H2O	C10H16N2O6	-
metab_4709	Glycyl-Phenylalanine	pos_5267	0.13247	255.134	3.52622	M+CH3OH+H	C11H14N2O3	-
metab_4701	6-[5-(4-carboxy-2-hydroxybutyl)-2-hydroxyphenoxy]-3,4,5-trihydroxyoxane-2-carboxylic acid	pos_526	0.0907612	420.15	3.93922	M+NH4, M+Na	C17H22O11	-
metab_4698	O-Ureidohomoserine	pos_5257	0.111823	377.142	3.53418	2M+Na	C5H11N3O4	-
metab_4693	Asp Gly Phe	pos_5252	0.0612908	338.135	3.54215	M+H	C15H19N3O6	-
metab_4689	CHEBI:69439	pos_5249	0.0637869	197.129	3.55008	M+H	C10H16N2O2	-
metab_4685	Lucidone A	pos_5245	0.0644867	425.229	3.55008	M+Na	C24H34O5	-
metab_4684	DL-4-Hydroxyphenyllactic Acid	pos_5244	0.0457798	147.044	3.55805	M+H-2H2O	C9H10O4	-
metab_4678	5-(3',4',5'-Trihydroxyphenyl)-gamma-valerolactone	pos_5239	0.101373	225.076	3.56605	M+H	C11H12O5	-
metab_4677	Momilactone B	pos_5238	0.10112	353.171	3.56605	M+Na	C20H26O4	-
metab_4674	Phenylalanylvaline	pos_5235	0.0826784	265.155	3.57403	M+H	C14H20N2O3	-
metab_4672	(2S,4R)-p-Mentha-1(7),5-dien-2-ol	pos_5233	0.10607	194.154	3.58202	M+ACN+H	C10H16O	-
metab_4671	CITROPTEN	pos_5232	0.0145244	207.065	3.58202	M+H	C11H10O4	-
metab_4670	6,4'-Dihydroxyflavone	pos_5231	0.0880418	255.065	3.58202	M+H	C15H10O4	-
metab_4656	L-Propoxyphene	pos_5219	0.0904785	362.207	3.59805	M+Na	C22H29NO2	-
metab_4650	Heliespirone A	pos_5213	0.127597	303.101	3.606	M+K	C15H20O4	-
metab_4649	Val Ser Ile	pos_5212	0.099167	318.202	3.606	M+H	C14H27N3O5	-
metab_4644	S-4-Hydroxymephenytoin	pos_5208	0.0429693	217.097	3.61395	M+H-H2O	C12H14N2O3	-
metab_4642	DL-Dopa	pos_5206	0.100805	230.103	3.61395	M+CH3OH+H	C9H11NO4	-
metab_4636	5'-N-Methylcarboxamidoadenosine	pos_5200	0.190862	327.142	3.6219	M+CH3OH+H	C11H14N6O4	-
metab_4631	3,5-Dimethoxycinnamic Acid	pos_5197	0.0735654	226.108	3.62992	M+NH4	C11H12O4	-
metab_4630	2-(2-methoxyethoxy)-N-[(7-oxoazepan-2-yl)methyl]acetamide	pos_5196	0.0695132	259.166	3.62992	M+H	C12H22N2O4	-
metab_4629	Ala Thr Leu	pos_5195	0.0655568	304.187	3.62992	M+H	C13H25N3O5	-
metab_4627	Methyl 7-epi-12-hydroxyjasmonate glucoside	pos_5193	0.0910407	441.151	3.62992	M+K	C19H30O9	-
metab_4626	2,4,5,7alpha-Tetrahydro-1,4,4,7a-tetramethyl-1H-inden-2-ol	pos_5192	0.0713084	175.148	3.6379	M+H-H2O	C13H20O	-
metab_4621	Glutaminylglutamine	pos_5188	0.133526	338.144	3.6459	M+ACN+Na	C10H18N4O5	-
metab_462	Nalpha-Acetyl-L-arginine	pos_1417	0.0285339	217.13	1.14838	M+H, M+Na	C8H16N4O3	-
metab_4618	Cynaratriol	pos_5185	0.0389704	300.181	3.65388	M+NH4	C15H22O5	-
metab_4615	(3S,7E,9S)-9-Hydroxy-4,7-megastigmadien-3-one 9-glucoside	pos_5182	0.113278	409.164	3.65388	M+K	C19H30O7	-
metab_4614	1,3-Benzenedimethanamine	pos_5181	0.0642625	137.108	3.66178	M+H	C8H12N2	-
metab_4611	Tryptophyl-Arginine	pos_5179	0.0764752	325.176	3.66178	M+H-2H2O	C17H24N6O3	-
metab_4610	Tyrosyl-Leucine	pos_5178	0.204071	327.192	3.66178	M+CH3OH+H	C15H22N2O4	-
metab_4606	6-Methylnicotinamide	pos_5174	0.0682437	318.191	3.66975	2M+NH4	C8H10N2O	-
metab_4600	Hydroxyvalerylcarnitine	pos_5169	0.263175	244.154	3.67772	M+H-H2O	C12H23NO5	-
metab_4595	2',3',4'-Trihydroxyacetophenone	pos_5164	0.0672418	169.05	3.68568	M+H	C8H8O4	-
metab_4594	LEVULINIC ACID, 3-BENZYLIDENYL-	pos_5162	0.053613	205.086	3.68568	M+H	C12H12O3	-
metab_4589	Tryptophyl-Leucine	pos_5158	0.103494	381.188	3.68568	M+ACN+Na	C17H23N3O3	-
metab_4587	2,4,6-Octatriynoic acid	pos_5156	0.0699288	165.055	3.69363	M+CH3OH+H	C8H4O2	-
metab_4585	(7R,8R)-7,8-Dihydroxy-3,5,7-Trimethyl-8H-Isochromen-6-one	pos_5154	0.0993454	223.097	3.69363	M+H	C12H14O4	-
metab_4582	4-O-Beta-D-Glucosyl-4-Coumaric Acid	pos_5151	0.124365	344.134	3.69363	M+NH4	C15H18O8	-
metab_4581	Taraxacoside	pos_5150	0.177849	416.155	3.69363	M+NH4	C18H22O10	-
metab_4577	Norzolmitripan	pos_5147	0.0722458	277.166	3.7016	M+NH4	C14H17N3O2	-
metab_4569	Enokipodin D	pos_5139	0.0605635	280.155	3.71743	M+NH4	C15H18O4	-
metab_4563	Vanillactic acid	pos_5133	0.0958077	230.103	3.72542	M+NH4	C10H12O5	-
metab_4560	P-Mentha-1,3,5,8-tetraene	pos_5130	0.0164577	133.102	3.7334	M+H	C10H12	-
metab_4557	2-Fluoro-2',3'-dideoxyadenosine	pos_5128	0.111121	236.095	3.7334	M+H-H2O	C10H12FN5O2	-
metab_4551	(Z)-10-Hydroxy-8-decene-4,6-diynoic acid	pos_5122	0.0944237	196.097	3.74137	M+NH4	C10H10O3	-
metab_4547	Dihydromaleimide beta-D-glucoside	pos_5118	0.0703191	226.071	3.7493	M+H-2H2O	C10H15NO7	-
metab_4546	3-hydroxytridecanoic acid	pos_5117	0.124904	269.149	3.7493	M+K	C13H26O3	-
metab_4541	Ethyl 4-[(2-methoxyquinolin-8-yl)amino]-4-oxobutanoate	pos_5112	0.0679882	303.134	3.75728	M+H	C16H18N2O4	-
metab_4534	4-Acetoxyscirpene-3,15-diol	pos_5106	0.204544	342.191	3.76563	M+NH4	C17H24O6	-
metab_4531	Gamma-Glutamylmethionine	pos_5103	0.17571	261.091	3.7736	M+H-H2O	C10H18N2O5S	-
metab_4523	3-Hydroxyhexanoylcarnitine	pos_5097	0.00976913	258.17	3.7974	M+H-H2O	C13H25NO5	-
metab_4521	Isolariciresinol 9'-O-beta-D-glucoside	pos_5095	0.101828	567.177	3.7974	M+2Na-H	C26H34O11	-
metab_4517	DL-Homoserine	pos_5091	0.0248539	84.0452	3.81278	M+H-2H2O	C4H9NO3	-
metab_4516	Mevalonolactone	pos_5090	0.0383434	95.0499	3.81278	M+H-2H2O	C6H10O3	-
metab_4511	Artemidiol	pos_5085	0.0142677	267.124	3.81278	M+CH3OH+H	C13H14O4	-
metab_451	3-Mercaptolactate-cysteine disulfide	pos_1407	0.0350699	242.015	1.1085	M+H, M+Na	C6H11NO5S2	-
metab_4504	3-Hydroxy-5Z-octenyl acetate	pos_5079	0.198621	204.16	3.85192	M+NH4	C10H18O3	-
metab_4502	3,4-Dihydroxybenzylamine	pos_5077	0.214377	122.06	3.85988	M+H-H2O	C7H9NO2	-
metab_4496	Gamma-Glutamyl-S-methylcysteine	pos_5071	0.0854197	229.064	3.86772	M+H-2H2O	C9H16N2O5S	-
metab_4492	2'-Carboxymethoxy-4,4'-bis(3-methyl-2-butenyloxy) chalcone	pos_5068	0.160818	451.213	3.86772	M+H	C27H30O6	-
metab_4485	3-Hydroxyphenylpyruvic acid	pos_5061	0.0334158	222.076	3.89148	M+ACN+H	C9H8O4	-
metab_4483	EVERNINIC ACID	pos_506	0.0821069	406.15	3.68568	M+H, 2M+ACN+H	C9H10O4	-
metab_4477	Cis-Ferulic acid 4-glucuronide	pos_5054	0.0662089	388.124	3.89148	M+NH4	C16H18O10	-
metab_4476	Leukotriene-D4	pos_5053	0.126084	460.239	3.89942	M+H-2H2O	C25H39N2O6S-	-
metab_4475	Mono-methyl-adipate	pos_5052	0.105988	125.06	3.9074	M+H-2H2O	C7H12O4	-
metab_4474	Isoaustin	pos_5051	0.231002	465.194	3.89942	M+H-2H2O	C27H32O9	-
metab_4473	2-[N-(2-methoxyethyl)-2,6-dimethylanilino]-2-Oxoacetic Acid	pos_5050	0.0454009	284.149	3.9074	M+CH3OH+H	C13H17NO4	-
metab_4460	15-Acetyl-4-deoxynivalenol	pos_5039	0.0967492	356.171	3.9313	M+NH4	C17H22O7	-
metab_4459	Phaseolus epsilon	pos_5038	0.187117	549.196	3.9313	M+Na	C25H34O12	-
metab_4457	2,3-Methyleneglutaric acid	pos_5036	0.074854	139.039	3.93922	M+H-H2O	C7H8O4	-
metab_4456	L-Allysine Ethylene Acetal	pos_5035	0.0759947	190.108	3.93922	M+H	C8H15NO4	-
metab_4455	Tyrosylglycine	pos_5034	0.0651778	203.082	3.93922	M+H-2H2O	C11H14N2O4	-
metab_4454	4-Hydroxy-5-(3',5'-dihydroxyphenyl)-valeric acid	pos_5033	0.05562	227.091	3.93922	M+H	C11H14O5	-
metab_4449	4'-O-methyl-(-)-epicatechin-3'-O-beta-glucuronide	pos_5029	0.0641144	459.13	3.93922	M+H-2H2O	C23H26O12	-
metab_4447	N-Acetyldopamine	pos_5027	0.17788	178.087	3.94717	M+H-H2O	C10H13NO3	-
metab_4446	Methyl 5-[2-(pyrrolidine-1-carbonyl)phenyl]-1,3-oxazole-4-carboxylate	pos_5026	0.0890591	301.118	3.94717	M+H	C16H16N2O4	-
metab_4442	Sialosyl-Tn saccharide	pos_5022	0.23314	554.224	3.95513	M+ACN+H	C19H32N2O14	-
metab_4441	2,2'-[(4-Methylphenyl)imino]diethanol	pos_5021	0.232102	196.134	3.9631	M+H	C11H17NO2	-
metab_4434	Phenylalanylproline	pos_5015	0.0169775	263.139	3.97907	M+H	C14H18N2O3	-
metab_4431	3-(2-Glucosyloxy-4-methoxyphenyl)propanoic Acid	pos_5012	0.120652	376.161	3.97907	M+NH4	C16H22O9	-
metab_4429	Ile Ser Leu	pos_5010	0.154364	332.218	3.98702	M+H	C15H29N3O5	-
metab_4424	Prolyl-Threonine	pos_5006	0.0160853	181.097	3.99498	M+H-2H2O	C9H16N2O4	-
metab_4422	3-(imidazo[4,5-b]pyridin-3-ylmethyl)-N-propan-2-ylpiperidine-1-carboxamide	pos_5004	0.0136843	302.196	3.99498	M+H	C16H23N5O	-
metab_4421	Isomarasmone	pos_5003	0.0385501	296.15	3.99498	M+NH4	C15H18O5	-
metab_4415	Antineoplaston AS2-1	pos_5	0.0115483	265.119	3.7974	M+Na, 2M+Na, M+K, 2M+H, M+H, M+H-H2O	C13H16N2O4	-
metab_4413	Tyrosyl-Threonine	pos_4998	0.0618799	315.155	4.00297	M+CH3OH+H	C13H18N2O5	-
metab_4412	Asp Trp	pos_4997	0.046158	320.124	4.00297	M+H	C15H17N3O5	-
metab_4410	3-Isopropenylpentanedioic acid	pos_4995	0.0308275	137.06	4.01097	M+H-2H2O	C8H12O4	-
metab_4407	N-(2,4-dimethoxyphenyl)-2,5-dimethyl-1,3-oxazole-4-carboxamide	pos_4992	0.0615781	277.118	4.01097	M+H	C14H16N2O4	-
metab_4402	Phe Gln	pos_4988	0.101533	294.145	4.01895	M+H	C14H19N3O4	-
metab_440	N,n'-Dimethylarginine	pos_1398	0.0298785	203.15	1.0297	M+H, M+Na	C8H18N4O2	-
metab_4397	Chenodeoxycholic acid sulfate	pos_4983	0.0584846	490.286	4.02695	M+NH4	C24H40O7S	-
metab_4396	8-Isoquinoline methanamine (hydrochloride)	pos_4982	0.0535855	158.097	4.03495	M+H	C11H11N	-
metab_4392	Tryptophyl-Aspartate	pos_4979	0.131616	302.114	4.03495	M+H-H2O	C15H17N3O5	-
metab_4387	1-AMINOCYCLOBUTANE CARBOXYLIC ACID	pos_4974	0.0924981	116.071	4.05093	M+H	C5H9NO2	-
metab_4386	6-Ketoestriol	pos_4973	0.0582698	347.124	4.04295	M+2Na-H	C18H22O4	-
metab_4384	1,1'-(Tetrahydro-6a-hydroxy-2,3a,5-trimethylfuro[2,3-d]-1,3-dioxole-2,5-diyl)bis-ethanone	pos_4971	0.131816	276.144	4.05093	M+NH4	C12H18O6	-
metab_4377	Indoleacrylic acid	pos_4965	0.106006	229.098	4.05888	M+ACN+H	C11H9NO2	-
metab_4375	Tetranor-PGDM lactone	pos_4963	0.0526902	311.147	4.05888	M+H	C16H22O6	-
metab_4368	4-Formyl-3-(formylmethyl)-4-hexenoic acid	pos_4957	0.045982	202.108	4.06683	M+NH4	C9H12O4	-
metab_4366	1-(3-Methyl-2-butenoyl)-6-apiosylglucose	pos_4955	0.0678826	359.135	4.06683	M+H-2H2O	C16H26O11	-
metab_4364	Phlorisobutyrophenone 2-glucoside	pos_4953	0.0998463	323.11	4.07478	M+H-2H2O	C16H22O9	-
metab_4358	(R)-(+)-2-Pyrrolidone-5-carboxylic acid	pos_4948	0.0150899	130.05	4.09075	M+H	C5H7NO3	-
metab_4353	1-(gamma-Glutamylamino)cyclopropanecarboxylic acid	pos_4943	0.157755	195.077	4.09863	M+H-2H2O	C9H14N2O5	-
metab_4352	Leucyl-Threonine	pos_4942	0.0397506	197.129	4.09863	M+H-2H2O	C10H20N2O4	-
metab_4348	Tracheloside	pos_4939	0.0919034	568.239	4.09863	M+NH4	C27H34O12	-
metab_4344	1,2,3,4-Tetrahydroisoquinoline	pos_4935	0.139253	134.097	4.11457	M+H	C9H11N	-
metab_4343	Benzenebutanoic acid	pos_4934	0.0235673	197.118	4.11457	M+CH3OH+H	C10H12O2	-
metab_4341	1-Carboxycyclohexaneacetic Acid	pos_4932	0.0881898	187.097	4.12248	M+H	C9H14O4	-
metab_4340	2-(4,6-dimethylpyrimidin-2-yl)-5-methylpyrazol-3-amine	pos_4931	0.0733567	204.123	4.12248	M+H	C10H13N5	-
metab_4337	Glutamyllysine	pos_4929	0.0504231	320.117	4.12248	M+2Na-H	C11H21N3O5	-
metab_4328	MJDBISSP00000001	pos_4920	0.0277355	241.074	4.13847	M+ACN+H	C9H10ClNO2	-
metab_4325	2-(5-pyrazin-2-yl-1,3,4-oxadiazol-2-yl)-N-[4-(trifluoromethyl)phenyl]acetamide	pos_4918	0.0956023	350.087	4.13847	M+H	C15H10F3N5O2	-
metab_4320	Gamma-Glutamyl-beta-(isoxazolin-5-on-2-yl)alanine	pos_4913	0.0711526	319.127	4.14632	M+NH4	C11H15N3O7	-
metab_4318	2,3-Dihydroabscisic alcohol	pos_4911	0.0788914	297.145	4.15428	M+2Na-H	C15H24O3	-
metab_4313	DL-p-Chlorophenylalanine methyl ester hydrochloride	pos_4907	0.0256757	214.063	4.16227	M+H	C10H12ClNO2	-
metab_4311	Prolyl-Tyrosine	pos_4905	0.0585071	311.16	4.16227	M+CH3OH+H	C14H18N2O4	-
metab_4308	6-Hydroxy-4-Methylcoumarin	pos_4902	0.091178	159.044	4.1782	M+H-H2O	C10H8O3	-
metab_4304	Dioctyl succinate	pos_49	0.0513445	449.36	7.36723	M+H, M+NH4, M+Na, 2M+Na	C26H50O4	-
metab_4302	Gamma-Eudesmol rhamnoside	pos_4898	0.102026	407.221	4.1782	M+K	C21H36O5	-
metab_43	Thr Ala His	pos_1037	0.0545112	345.189	5.7737	M+H, M+NH4	C13H21N5O5	-
metab_4298	Leu Ser Phe	pos_4894	0.100977	366.202	4.19412	M+H	C18H27N3O5	-
metab_4296	3-(3-hydroxy-4-methoxyphenyl)propanoic acid	pos_4892	0.063979	179.071	4.20212	M+H-H2O	C10H12O4	-
metab_4295	Phenylalanylglycine	pos_4891	0.164301	255.134	4.20212	M+CH3OH+H	C11H14N2O3	-
metab_4294	4-ethyl-N-(4-phenylbutan-2-yl)thieno[3,2-b]pyrrole-5-carboxamide	pos_4890	0.112924	327.155	4.20212	M+H	C19H22N2OS	-
metab_4293	Norfuraneol	pos_489	0.03322	97.0291	3.55805	M+H-H2O, M+CH3OH+H	C5H6O3	-
metab_4292	1-Stearoylglycerophosphoserine	pos_4889	0.139669	548.292	4.20212	M+Na	C24H48NO9P	-
metab_4290	5-Megastigmen-7-yne-3,9-diol 3-glucoside	pos_4887	0.251853	388.233	4.21008	M+NH4	C19H30O7	-
metab_4275	Hydroxygaleon	pos_4872	0.176848	360.181	4.23395	M+NH4	C20H22O5	-
metab_4269	N-Carbamoyl glucuronide lorcaserin	pos_4867	0.125002	448.129	4.2419	M+K	C21H28ClNO5	-
metab_4263	Alpha-Methyl-4-carboxyphenylglycine	pos_4861	0.0716546	251.103	4.25782	M+ACN+H	C10H11NO4	-
metab_4262	Benzoyl glucuronide (Benzoic acid)	pos_4860	0.0482644	340.103	4.25782	M+ACN+H	C13H14O8	-
metab_4260	Arginylaspartic acid	pos_4859	0.118701	617.235	4.25782	2M+K	C10H19N5O5	-
metab_4256	4-Ipomeanol	pos_4855	0.0440538	133.065	4.2738	M+H-2H2O	C9H12O3	-
metab_4255	Cis-2,8-Menthadien-2-ol	pos_4854	0.0243031	175.108	4.2738	M+Na	C10H16O	-
metab_4254	Eremopetasinorol	pos_4853	0.0366816	191.143	4.2738	M+H-H2O	C13H20O2	-
metab_4253	Histidylphenylalanine	pos_4852	0.0725709	344.171	4.2738	M+ACN+H	C15H18N4O3	-
metab_4244	6-O-Oleuropeoylsucrose	pos_4844	0.0909093	550.251	4.28977	M+ACN+H	C22H36O13	-
metab_4240	5-Hydroxyomeprazole	pos_4840	0.201791	362.117	4.29772	M+H	C17H19N3O4S	-
metab_4230	Isoamberboin	pos_4831	0.154036	265.144	4.31352	M+H	C15H20O4	-
metab_4225	D-Erythroascorbic acid 1'-a-D-glucoside	pos_4827	0.168713	309.083	4.32148	M+H	C11H16O10	-
metab_4221	4-Ethyl-2-hydroxy-3-methyl-2-cyclopenten-1-one	pos_4823	0.0637382	182.118	4.33742	M+ACN+H	C8H12O2	-
metab_4218	1-(6Z,9Z,12Z,15Z-octadecatetraenoyl)-glycero-3-phosphate	pos_4820	0.116318	431.221	4.33742	M+H	C21H35O7P	-
metab_4211	Glutaconylcarnitine	pos_4814	0.0817556	296.113	4.35365	M+Na	C12H19NO6	-
metab_4209	Tryptophyl-Proline	pos_4812	0.069917	302.15	4.36157	M+H	C16H19N3O3	-
metab_4205	(E)-2-Methyl-2-buten-1-ol O-beta-D-Glucopyranoside	pos_4809	0.0879396	213.113	4.3695	M+H-2H2O	C11H20O6	-
metab_4203	Glutamylphenylalanine	pos_4807	0.13032	327.155	4.3695	M+CH3OH+H	C14H18N2O5	-
metab_4188	4-Ethynylaniline	pos_4794	0.0626727	118.066	4.3934	M+H	C8H7N	-
metab_4182	4',6-Dihydroxy-3'-methoxyaurone	pos_4789	0.0475245	285.076	4.40137	M+H	C16H12O5	-
metab_4174	Isoeugenitin	pos_4781	0.0576455	253.107	4.41733	M+CH3OH+H	C12H12O4	-
metab_4172	(2R,2'S)-Isobuteine	pos_478	0.052125	190.054	3.45452	M+H-H2O, M+H	C7H13NO4S	-
metab_4170	Prolylproline	pos_4778	0.0657135	195.113	4.42533	M+H-H2O	C10H16N2O3	-
metab_4163	Trichostatin A	pos_4771	0.230526	622.366	4.43362	2M+NH4	C17H22N2O3	-
metab_4160	Trigoforin	pos_4769	0.0873448	189.091	4.44158	M+H	C12H12O2	-
metab_4152	(R)-1-O-[b-D-Glucopyranosyl-(1->6)-b-D-glucopyranoside]-1,3-octanediol	pos_4761	0.0919771	488.272	4.44952	M+NH4	C20H38O12	-
metab_4151	Cyclo(proline-leucine)	pos_4760	0.0759555	211.144	4.45748	M+H	C11H18N2O2	-
metab_4149	1-[5-amino-3-(2-methylphenyl)-1,2,4-triazol-1-yl]propan-1-one	pos_4759	0.161136	231.123	4.45748	M+H	C12H14N4O	-
metab_4141	Tripropylamine	pos_4751	0.036548	182.129	4.46547	M+K	C9H21N	-
metab_4136	N-[4-(4-methylphenyl)-1,3-thiazol-2-yl]heptanamide	pos_4747	0.0501882	303.155	4.47342	M+H	C17H22N2OS	-
metab_4130	3,4-Dihydroxyphenyl ethanol	pos_4741	0.0713772	155.071	4.48933	M+H	C8H10O3	-
metab_4129	3-Hydroxyphenyl-valeric acid	pos_4740	0.128483	212.128	4.48933	M+NH4	C11H14O3	-
metab_4127	Indolepropionylglycine	pos_4739	0.0760994	279.134	4.48933	M+CH3OH+H	C13H14N2O3	-
metab_4126	4-Pentenoic acid	pos_4738	0.0624683	223.095	4.48933	2M+Na	C5H8O2	-
metab_4125	Phe Ser Leu	pos_4737	0.0568366	366.203	4.48933	M+H	C18H27N3O5	-
metab_4124	5-Methylcytidine	pos_4736	0.106695	556.24	4.48933	2M+ACN+H	C10H15N3O5	-
metab_4123	Tuckolide	pos_4735	0.073257	217.107	4.49727	M+H	C10H16O5	-
metab_4122	2-Hydroxypropyl 2-isopropyl-5-methylcyclohexyl carbonate	pos_4734	0.0780707	276.217	4.49727	M+NH4	C14H26O4	-
metab_4118	Alpha-Methoxy-1H-indole-3-propanoic acid	pos_4730	0.120872	252.123	4.50522	M+CH3OH+H	C12H13NO3	-
metab_4116	Anguidol	pos_4729	0.0714929	300.181	4.50522	M+NH4	C15H22O5	-
metab_4113	Alpha-Methyltyrosine methyl ester	pos_4726	0.0946609	242.139	4.51317	M+CH3OH+H	C11H15NO3	-
metab_4111	His Thr Phe	pos_4724	0.0649748	404.192	4.51317	M+H	C19H25N5O5	-
metab_4110	17-Hydroxypregnenolone sulfate	pos_4723	0.190487	430.226	4.51317	M+NH4	C21H32O6S	-
metab_4108	3-Hydroxynevirapine	pos_4720	0.0847778	265.111	4.52127	M+H-H2O	C15H14N4O2	-
metab_4103	Moringyne	pos_4716	0.0619409	345.155	4.52922	M+CH3OH+H	C15H20O7	-
metab_4101	(8alpha,10beta,11beta)-3-Hydroxy-4,15-dinor-1(5)-xanthen-12,8-olide	pos_4714	0.0563794	242.175	4.53718	M+NH4	C13H20O3	-
metab_4100	N2,N2-Dimethylguanosine	pos_4713	0.104231	350.087	4.53718	M+K	C12H17N5O5	-
metab_4087	A-L-Fucopyranosyl-(1->2)-b-D-galactopyranosyl-(1->2)-D-xylose	pos_4701	0.121488	423.152	4.56118	M+H-2H2O	C17H30O14	-
metab_4086	(R)-3-Hydroxyhexanoic acid	pos_4700	0.100132	287.148	4.56918	2M+Na	C6H12O3	-
metab_4070	L-Hexanoylcarnitine	pos_4687	0.0317595	260.186	4.60132	M+H	C13H25NO4	-
metab_4065	9-Hydroxy-7-megastigmen-3-one glucoside	pos_4681	0.0603741	390.249	4.60925	M+NH4	C19H32O7	-
metab_4063	Asp Gly Ile	pos_468	0.0348969	304.15	3.35977	M+H, M+Na	C12H21N3O6	-
metab_4061	3,4-Methylene suberic acid	pos_4678	0.0457007	163.076	4.6172	M+H-2H2O	C10H14O4	-
metab_4055	(3E)-2-Propylpent-3-enoic acid	pos_4672	0.0636444	107.086	4.62518	M+H-2H2O	C8H14O2	-
metab_4049	Kaempferol 7-O-neohesperidoside	pos_4667	0.136562	446.185	4.62518	M+ACN+H	C21H24O8	-
metab_4047	Methyl 2-aminobenzoate	pos_4665	0.0440007	184.097	4.63317	M+CH3OH+H	C8H9NO2	-
metab_4039	Arginylleucine	pos_4658	0.0822346	310.186	4.64117	M+Na	C12H25N5O3	-
metab_4036	4-Piperidinone, 1-hydroxy-2,2,6,6-tetramethyl-	pos_4655	0.200115	172.133	4.64917	M+H	C9H17NO2	-
metab_4035	CMPF	pos_4654	0.12091	241.107	4.64917	M+H	C12H16O5	-
metab_4020	Humulinic acid A	pos_4640	0.0174197	284.186	4.68125	M+NH4	C15H22O4	-
metab_4012	2-Hydroxy-4-methylbenzaldehyde	pos_4633	0.057388	137.06	4.69718	M+H	C8H8O2	-
metab_4010	(S)-2,3-Dihydro-6-hydroxy-5-(hydroxyacetyl)-2-isopropenylbenzofuran	pos_4631	0.0393215	267.123	4.69718	M+CH3OH+H	C13H14O4	-
metab_4007	Descarbonyl-lacosamide	pos_4629	0.0549049	434.275	4.69718	2M+NH4	C11H16N2O2	-
metab_400	N2-Methylguanosine	pos_1361	0.013861	298.115	2.83732	M+H, 2M+H	C11H15N5O5	-
metab_3998	(1R*,3R*,3'S*)-1,2,3,4-Tetrahydro-1-(2-thio-3-pyrrolidinyl)-beta-carboline-3-carboxylic acid	pos_4620	0.030156	316.112	4.71318	M+H	C16H17N3O2S	-
metab_3996	3-Methyl-3-butenyl apiosyl-(1->6)-glucoside	pos_4619	0.0830685	422.202	4.71318	M+ACN+H	C16H28O10	-
metab_3993	(3E)-3-(4-Methylbenzylidene)dihydro-2(3H)-furanone	pos_4616	0.0757796	189.091	4.72118	M+H	C12H12O2	-
metab_3992	Phenylalanylhistidine	pos_4615	0.174401	320.171	4.72118	M+NH4	C15H18N4O3	-
metab_3990	Trans-2, 3, 4-Trimethoxycinnamate	pos_4613	0.0769858	256.118	4.72912	M+NH4	C12H14O5	-
metab_3983	Glutaminylarginine	pos_4607	0.0296632	344.207	4.73705	M+ACN+H	C11H22N6O4	-
metab_3979	Histidylaspartic acid	pos_4603	0.0740864	235.08	4.74502	M+H-2H2O	C10H14N4O5	-
metab_3973	Serylvaline	pos_4597	0.154714	409.233	4.753	2M+H	C8H16N2O4	-
metab_3966	Delta-CEHC	pos_4590	0.068801	268.155	4.77718	M+NH4	C14H18O4	-
metab_3960	Valyltyrosine	pos_4585	0.079289	245.129	4.78518	M+H-2H2O	C14H20N2O4	-
metab_3956	Gamma-Glutamyltryptophan	pos_4581	0.0584715	316.13	4.79318	M+H-H2O	C16H19N3O5	-
metab_3940	HYMECROMONE METHYL ETHER	pos_4567	0.0343341	191.071	4.81705	M+H	C11H10O3	-
metab_3934	6'-Methoxypolygoacetophenoside	pos_4561	0.0505866	393.141	4.82502	M+CH3OH+H	C15H20O10	-
metab_3928	1-O-Caffeoylquinic acid	pos_4556	0.0983528	387.126	4.84097	M+CH3OH+H	C16H18O9	-
metab_3922	3-(4-Hydroxy-3-methoxyphenyl)-2-methylpropionic acid	pos_4550	0.0817057	252.123	4.84918	M+ACN+H	C11H14O4	-
metab_3921	Alanylproline	pos_455	0.0832983	228.135	3.24198	M+K, M+ACN+H	C8H14N2O3	-
metab_3909	Indol-2-one	pos_4539	0.100857	132.045	4.88107	M+H	C8H5NO	-
metab_3908	6,2'-Dihydroxyflavanone	pos_4538	0.0616114	257.081	4.88107	M+H	C15H12O4	-
metab_3902	5-Hydroxyculmorin	pos_4532	0.0273183	237.185	4.88903	M+H-H2O	C15H26O3	-
metab_3900	3,4',7-Trihydroxyflavanone	pos_4530	0.0756172	273.076	4.88903	M+H	C15H12O5	-
metab_3899	Asp Leu	pos_453	0.0254648	247.129	3.24198	M+H, M+Na	C10H18N2O5	-
metab_3897	Catechin 4'-glucuronide	pos_4528	0.0505347	449.108	4.88903	M+H-H2O	C21H22O12	-
metab_3895	(4S,8R)-8,9-Dihydroxy-p-menth-1(6)-en-2-one	pos_4526	0.126753	226.144	4.89702	M+ACN+H	C10H16O3	-
metab_3864	Eremopetasitenin A2	pos_4499	0.123347	361.15	4.94487	M+H-2H2O	C20H28O6S	-
metab_3863	4'-Methyl-(-)-epigallocatechin 3'-glucuronide	pos_4498	0.0543481	461.108	4.94487	M+H-2H2O	C22H24O13	-
metab_3861	(+)-Chlorpheniramine maleate	pos_4496	0.118865	275.131	4.95288	M+H	C16H19ClN2	-
metab_386	3-Methylglutarylcarnitine	pos_1349	0.0304734	290.16	2.84525	M+H-2H2O, M+H	C13H23NO6	-
metab_3858	Beta-D-glucosaminyl-(1->4)-beta-D-glucosamine	pos_4493	0.170501	382.185	4.95288	M+ACN+H	C12H24N2O9	-
metab_3855	Lysyllysine	pos_4490	0.110603	313.164	4.95288	M+K	C12H26N4O3	-
metab_3853	4-Methylhippuric acid	pos_4489	0.0641473	194.081	4.96088	M+H	C10H11NO3	-
metab_3849	1-Nitrohexane	pos_4485	0.117365	171.065	4.96888	M+K	C6H14NO2+	-
metab_3847	Norscopolamine	pos_4483	0.142029	307.165	4.96888	M+NH4	C16H19NO4	-
metab_3846	Feruloyl Malate	pos_4482	0.211224	328.103	4.96888	M+NH4	C14H14O8	-
metab_3840	N2-Ethyl-2'-deoxyguanosine	pos_4476	0.0694028	337.165	4.97687	M+ACN+H	C12H17N5O4	-
metab_3838	Cis-Ferulic acid	pos_4474	0.0524941	177.055	4.98485	M+H-H2O	C10H10O4	-
metab_3835	Tyrosine-tyrosinate	pos_4471	0.123427	362.171	4.98485	M+NH4	C18H20N2O5	-
metab_3830	2',2'-Difluorodeoxyuridine	pos_4467	0.0475772	297.091	4.99283	M+CH3OH+H	C9H10F2N2O5	-
metab_3827	1,2,3,6-Tetrahydro-2,3'-bipyridine	pos_4464	0.0946549	161.108	5.00082	M+H	C10H12N2	-
metab_3824	Walleminone	pos_4461	0.0333868	253.18	5.00082	M+H	C15H24O3	-
metab_3823	4-Hydroxy-5-(1,2,3-Trihydroxy-3-phenylpropyl)oxolan-2-one	pos_4460	0.116859	251.092	5.00082	M+H-H2O	C13H16O6	-
metab_3803	4-Acetylphenyl acetate	pos_4442	0.109547	179.071	5.04073	M+H	C10H10O3	-
metab_3801	Millefin	pos_4440	0.0247415	368.207	5.04073	M+NH4	C19H26O6	-
metab_3796	1-Methoxy-3-(4-hydroxyphenyl)-2E-propenal 4'-glucoside	pos_4436	0.0750724	344.171	5.05673	M+NH4	C16H22O7	-
metab_3790	1-Acetylindole	pos_4430	0.154733	160.076	5.07263	M+H	C10H9NO	-
metab_3785	Salicyl-6-hydroxy-2-cyclohexene-on-oyl	pos_4426	0.0896724	280.118	5.08058	M+NH4	C14H14O5	-
metab_3773	4-methyl-9-(4-methylphenyl)sulfonyl-1-oxa-9-azaspiro[5.5]undecan-4-ol	pos_4415	0.0828373	340.158	5.1046	M+H	C17H25NO4S	-
metab_3769	Epicatechin 4'-sulfate	pos_4411	0.1162	335.022	5.11255	M+H-2H2O	C15H14O9S	-
metab_3766	3-hydroxydecanoyl carnitine	pos_4409	0.0341386	354.228	5.11255	M+Na	C17H33NO5	-
metab_3764	5-hydroxy saxagliptin	pos_4407	0.155767	376.161	5.12053	M+2Na-H	C18H25N3O3	-
metab_3757	Threonylproline	pos_4400	0.124558	199.108	5.13645	M+H-H2O	C9H16N2O4	-
metab_3749	2-(9-acetyl-1-oxa-9-azaspiro[5.5]undecan-4-yl)acetic acid	pos_4394	0.235412	256.155	5.14442	M+H	C13H21NO4	-
metab_3748	(S)-Edulinine	pos_4393	0.259079	309.181	5.14442	M+NH4	C16H21NO4	-
metab_3746	Phe Thr Phe	pos_4391	0.113652	414.202	5.14442	M+H	C22H27N3O5	-
metab_3745	(2S,3S,4S)-5,7,9,11-Tridecatetrayne-1,2,3,4-tetrol	pos_4390	0.107034	265.105	5.1524	M+CH3OH+H	C13H12O4	-
metab_3743	Linalool oxide D 3-[apiosyl-(1->6)-glucoside]	pos_4389	0.0859966	429.212	5.1524	M+H-2H2O	C21H36O11	-
metab_3739	2-Phenylpropionate	pos_4385	0.120649	192.102	5.1684	M+ACN+H	C9H10O2	-
metab_3737	N-lactoyl-phenylalanine	pos_4383	0.0636173	238.108	5.1684	M+H	C12H15NO4	-
metab_373	Asp Ile Ser	pos_1336	0.0741241	334.161	2.8532	M+H, M+ACN+H	C13H23N3O7	-
metab_3715	Hydroxymedioresinol	pos_4363	0.13014	349.09	5.20032	M+Na	C15H18O8	-
metab_3713	Erinacine A	pos_4361	0.181211	477.225	5.20032	M+2Na-H	C25H36O6	-
metab_3712	Ethylparaben	pos_4360	0.0374333	149.06	5.20828	M+H-H2O	C9H10O3	-
metab_3705	6alpha-Carissanol	pos_4354	0.120196	253.18	5.21618	M+H	C15H24O3	-
metab_3703	Asp Ile Ile	pos_4352	0.0448633	360.213	5.21618	M+H	C16H29N3O6	-
metab_3699	Histidyllysine	pos_4348	0.127896	248.149	5.23207	M+H-2H2O	C12H21N5O3	-
metab_3698	2-Acetyl-3,5-dimethylfuran	pos_4347	0.0287339	294.17	5.23207	2M+NH4	C8H10O2	-
metab_3694	Indole-3-glycol	pos_4343	0.0582035	142.065	5.24007	M+H-2H2O	C10H11NO2	-
metab_3693	Edulitine	pos_4342	0.0205375	170.06	5.24007	M+H-2H2O	C11H11NO3	-
metab_3679	7-Deaza-2'-deoxyguanosine	pos_433	0.0418192	289.09	3.09882	M+NH4, M+Na	C11H14N4O4	-
metab_3678	QH(2)	pos_4329	0.0748329	270.17	5.25598	M+NH4	C14H20O4	-
metab_3677	15d PGD2	pos_4328	0.0425105	357.203	5.25598	M+Na	C20H30O4	-
metab_3672	7-ethyl-N-phenylpyrazolo[1,5-a]pyrimidine-5-carboxamide	pos_4323	0.0514795	267.121	5.26395	M+H	C15H14N4O	-
metab_3664	2-Butyl-4-methylphenol	pos_4316	0.0520516	147.117	5.27192	M+H-H2O	C11H16O	-
metab_3654	Neryl glucoside	pos_4307	0.0218393	358.223	5.2799	M+ACN+H	C16H28O6	-
metab_3653	(4aS,5aS,12aS)-7-chloro-4-(dimethylamino)-3,6,10,12,12a-pentahydroxy-1,11-dioxo-1,4,4a,5,5a,6,11,12a-octahydrotetracene-2-carboximidic acid	pos_4306	0.225055	465.103	5.2799	M+H	C21H21ClN2O8	-
metab_3652	D-Linalool 3-(6''-malonylglucoside)	pos_4305	0.156267	425.179	5.2799	M+Na	C19H30O9	-
metab_3648	DL-m-Tyrosine	pos_4301	0.0542386	164.071	5.29588	M+H-H2O	C9H11NO3	-
metab_3643	Cis-10-Hydroxylinalyl oxide 7-glucoside	pos_4298	0.141534	313.164	5.29588	M+H-2H2O	C16H28O8	-
metab_364	Gamma-Aminobutyric acid-betaxanthin	pos_1328	0.0406598	314.136	2.90068	M+H-H2O, M+NH4	C13H16N2O6	-
metab_3638	Uniconazole	pos_4293	0.151132	292.121	5.30383	M+H	C15H18ClN3O	-
metab_3637	Zanthodioline	pos_4292	0.173396	347.158	5.30383	M+ACN+H	C16H19NO5	-
metab_3629	Deoxypyridinoline	pos_4285	0.17337	454.231	5.31178	M+ACN+H	C18H28N4O7	-
metab_3628	Valylproline	pos_4284	0.0509706	197.129	5.31975	M+H-H2O	C10H18N2O3	-
metab_3625	Hesperetin-7-O-glucuronide	pos_4281	0.062142	449.108	5.31975	M+H-H2O	C21H22O12	-
metab_3622	5beta-1,3,7(11)-Eudesmatrien-8-one	pos_4279	0.094955	239.139	5.32775	M+Na	C15H20O	-
metab_3619	Indole-3-Propionic Acid	pos_4276	0.0986107	190.087	5.33573	M+H	C11H11NO2	-
metab_3617	Jasmolone glucoside	pos_4274	0.173308	325.164	5.33573	M+H-H2O	C17H26O7	-
metab_3615	5'-O-Methylmelledonal	pos_4272	0.161729	429.187	5.33573	M+H-H2O	C24H30O8	-
metab_3607	Helinorbisabone	pos_4265	0.148669	268.154	5.3517	M+NH4	C14H18O4	-
metab_3604	1-(2-Furyl)butan-3-one	pos_4262	0.0552632	103.055	5.35965	M+H-2H2O	C8H10O2	-
metab_3603	Cinnamoylglycine	pos_4261	0.0800882	206.081	5.35965	M+H	C11H11NO3	-
metab_3601	Salsolinol 1-carboxylate	pos_426	0.101698	241.118	3.01978	M+H-2H2O, M+NH4	C11H13NO4	-
metab_3600	6-hydroxy buspirone	pos_4259	0.0491192	402.249	5.35965	M+H	C21H31N5O3	-
metab_360	5-Methoxytryptophol	pos_1324	0.0630642	236.067	2.94018	M+H, M+2Na-H	C11H13NO2	-
metab_3592	Sequiterpene Lactone 326	pos_4251	0.207439	265.144	5.37553	M+H	C15H20O4	-
metab_3589	(+/-)-Ribaline	pos_4249	0.122732	276.124	5.37553	M+H	C15H17NO4	-
metab_3588	Ile Ile Val	pos_4248	0.0591056	344.253	5.37553	M+H	C17H33N3O4	-
metab_3584	1-Ipomeanol	pos_4244	0.0586515	133.065	5.38353	M+H-2H2O	C9H12O3	-
metab_3578	Crithmumdiol	pos_4239	0.060734	301.155	5.39152	M+K	C17H26O2	-
metab_3577	Colupox b	pos_4238	0.053337	461.23	5.39152	M+2Na-H	C25H36O5	-
metab_3575	Maesopsin	pos_4236	0.0208572	271.06	5.39948	M+H-H2O	C15H12O6	-
metab_3572	Enprostil	pos_4233	0.135717	433.223	5.39948	M+CH3OH+H	C23H28O6	-
metab_3566	N-Decanoyl-DL-Homoserine Lactone	pos_4228	0.0836515	256.191	5.41543	M+H	C14H25NO3	-
metab_3562	4b-Hydroxystanozolol	pos_4224	0.0696729	389.217	5.41543	M+2Na-H	C21H32N2O2	-
metab_3560	Cavipetin E isomer 2	pos_4222	0.14524	481.258	5.41543	M+H-2H2O	C29H40O8	-
metab_3551	(S)-alpha-Terpinyl glucoside	pos_4214	0.0468514	358.222	5.43142	M+ACN+H	C16H28O6	-
metab_3548	P-Hydroxyrimantadine	pos_4211	0.027691	228.196	5.4394	M+CH3OH+H	C12H21NO	-
metab_3547	ASARYLALDEHYDE	pos_4210	0.0203334	197.081	5.4394	M+H	C10H12O4	-
metab_3544	Wyerol	pos_4208	0.0301698	293.138	5.4394	M+CH3OH+H	C15H16O4	-
metab_3540	KETOPINIC ACID	pos_4204	0.0487895	183.102	5.44738	M+H	C10H14O3	-
metab_3538	2-Pentenoic acid	pos_4202	0.0720238	83.0499	5.45533	M+H-H2O	C5H8O2	-
metab_3532	Cis-Mulberroside A	pos_4198	0.241452	610.213	5.46328	M+ACN+H	C26H32O14	-
metab_3528	Doxepin N-oxide glucuronide	pos_4194	0.155868	473.2	5.47117	M+H	C25H30NO8+	-
metab_3524	Bisacurone epoxide	pos_4190	0.0253474	286.201	5.4791	M+NH4	C15H24O4	-
metab_3517	N-(3-Oxooctanoyl)-DL-Homoserine Lactone	pos_4183	0.0551571	259.165	5.4949	M+NH4	C12H19NO4	-
metab_3505	4,6,8-Trihydroxy-3-Methyl-3,4-Dihydroisochromen-1-one	pos_4172	0.0785146	211.06	5.5108	M+H	C10H10O5	-
metab_35	4-(Dimethylamino)cinnamaldehyde	pos_103	0.0506744	176.107	3.09085	M+H, M+NH4, M+H-H2O	C11H13NO	-
metab_3493	4-Hydroxyamphetamine	pos_4161	0.0690176	134.097	5.5346	M+H-H2O	C9H13NO	-
metab_3490	4-Oxoretinal	pos_4159	0.033229	340.228	5.5346	M+ACN+H	C20H26O2	-
metab_349	2-Methoxy-1,4-benzoquinone	pos_1314	0.0398239	121.029	3.05118	M+H-H2O, M+H	C7H6O3	-
metab_3486	3-Methoxycinnamic Acid	pos_4155	0.067057	161.06	5.54258	M+H-H2O	C10H10O3	-
metab_3482	3,3',5-Trihydroxy-4',7-dimethoxyflavanone	pos_4151	0.0437774	365.12	5.54258	M+CH3OH+H	C17H16O7	-
metab_3481	Menthol-glucoronide	pos_4150	0.167301	380.207	5.54258	M+ACN+Na	C16H28O6	-
metab_3476	(1S,2S,4S,5S)-2,4-Thujanediol 4-O-beta-D-Glucopyranoside	pos_4146	0.0925251	297.169	5.55057	M+H-2H2O	C16H28O7	-
metab_3472	Triethyl Phosphate	pos_4142	0.0312983	183.078	5.55855	M+H	C6H15O4P	-
metab_3467	3-(4-Methylphenyl)-2-propenal	pos_4138	0.0613977	147.081	5.56648	M+H	C10H10O	-
metab_3466	Dhelwangin	pos_4137	0.0412106	189.091	5.56648	M+H-2H2O	C12H16O4	-
metab_3465	2-Propenyl cyclohexanebutanoate	pos_4136	0.0256103	228.196	5.56648	M+NH4	C13H22O2	-
metab_3460	3-(2-Hydroxy-4-methylphenyl)-2-butanone	pos_4131	0.0240897	161.096	5.57443	M+H-H2O	C11H14O2	-
metab_3459	6-(1-Hydroxyethyl)-2,2-dimethyl-2H-1-benzopyran	pos_4130	0.114865	205.123	5.57443	M+H	C13H16O2	-
metab_3451	1-(beta-D-Glucopyranosyloxy)-3-octanone	pos_4123	0.248019	345.133	5.58242	M+K	C14H26O7	-
metab_3450	4'-Hydroxy-5,5'-diisopropyl-2,2'-dimethyl-3,4-biphenylquinone	pos_4122	0.106589	376.187	5.58242	M+ACN+Na	C20H24O3	-
metab_3448	Perilloside C	pos_4120	0.122367	358.222	5.59037	M+ACN+H	C16H28O6	-
metab_3432	2-O-Caffeoylarbutin	pos_4106	0.122089	452.155	5.61427	M+NH4	C21H22O10	-
metab_3427	Spiperone	pos_4101	0.0617268	459.214	5.63025	M+ACN+Na	C23H26FN3O2	-
metab_3426	Hexanoylcarnitine	pos_4100	0.211102	260.186	5.63822	M+H	C13H25NO4	-
metab_3419	Canavaninosuccinate	pos_4095	0.297276	325.135	5.64618	M+CH3OH+H	C9H16N4O7	-
metab_3415	[3-Oxo-2-(2-penten-1-yl)cyclopentyl]acetic Acid	pos_4091	0.0477696	193.123	5.65415	M+H-H2O	C12H18O3	-
metab_3414	Hexyl glucoside	pos_4090	0.061186	229.144	5.65415	M+H-2H2O	C12H24O6	-
metab_341	3-Amino-4-methylbenzamide	pos_1307	0.0454933	168.113	3.08293	M+H, M+NH4	C8H10N2O	-
metab_3409	11-Hydroxy-9-tridecenoic acid	pos_4086	0.0674822	211.169	5.66212	M+H-H2O	C13H24O3	-
metab_3403	Dodecanedioylcarnitine	pos_4080	0.0310817	374.254	5.6701	M+H	C19H35NO6	-
metab_3397	3-Methylphenylacetic acid	pos_4075	0.0894708	168.102	5.68608	M+NH4	C9H10O2	-
metab_3395	Tyrosyl-Proline	pos_4073	0.0717771	301.118	5.68608	M+Na	C14H18N2O4	-
metab_3394	(S)-Rutaretin	pos_4072	0.0727948	304.118	5.68608	M+ACN+H	C14H14O5	-
metab_3393	3'-N'-Acetylfusarochromanone	pos_4071	0.132273	299.139	5.68608	M+H-2H2O	C17H22N2O5	-
metab_3391	2-Furoylglycine	pos_407	0.0544664	170.045	2.92453	M+H-H2O, M+H	C7H7NO4	-
metab_3389	Farnisin	pos_4068	0.19082	302.102	5.69405	M+NH4	C16H12O5	-
metab_3382	3-(4-Hydroxy-3-methoxyphenyl)-2-methyllactic acid	pos_4061	0.0575044	268.118	5.70198	M+ACN+H	C11H14O5	-
metab_3378	Threonylmethionine	pos_4058	0.0999261	501.203	5.70198	2M+H	C9H18N2O4S	-
metab_3376	Allyl tiglate	pos_4056	0.0186455	298.201	5.70987	2M+NH4	C8H12O2	-
metab_3373	Polyporusterone E	pos_4053	0.10962	505.295	5.70987	M+2Na-H	C28H44O5	-
metab_336	Hydroxyprolyl-Valine	pos_1302	0.0519688	195.113	3.11467	M+H-2H2O, M+H	C10H18N2O4	-
metab_3355	6-Keto-decanoylcarnitine	pos_4037	0.0376265	330.228	5.74978	M+H	C17H31NO5	-
metab_3352	Ethyl 7-epi-12-hydroxyjasmonate glucoside	pos_4034	0.194607	417.212	5.74978	M+H	C20H32O9	-
metab_335	Ethyl 3-(methylthio)butanoate	pos_1301	0.0477377	201.033	3.13057	M+K, M+ACN+H	C7H14O2S	-
metab_3348	Dioscoretine	pos_4030	0.134294	305.186	5.75778	M+ACN+Na	C13H23NO3	-
metab_3337	MG(10:0/0:0/0:0)	pos_4020	0.175007	211.169	5.78157	M+H-2H2O	C13H26O4	-
metab_3335	Lubiminol	pos_4019	0.121943	255.196	5.78157	M+H	C15H26O3	-
metab_3334	Isopetasoside	pos_4018	0.25972	361.201	5.78157	M+H-2H2O	C21H32O7	-
metab_3320	2-Hydroxyacorenone	pos_4005	0.111457	237.185	5.80532	M+H	C15H24O2	-
metab_3316	Cis-3,4',5-Trimethoxy-3'-aminostilbene	pos_4001	0.0353979	303.17	5.80532	M+NH4	C17H19NO3	-
metab_3313	5beta-CHOLANIC ACID-3alpha, 12alpha-DIOL N-(2-SULPHOETHYL)-AMIDE	pos_40	0.0992411	464.283	5.87677	M+H-H2O, M+H, M+NH4, M+H-2H2O	C26H45NO6S	-
metab_331	Methyl 3-(4-methoxyphenyl)-2-oxopropanoate	pos_1299	0.0670417	209.081	3.13057	M+H-H2O, M+H	C11H12O4	-
metab_3309	N-[1-(2,6-dimethylphenoxy)propan-2-yl]formamide	pos_3997	0.111505	225.16	5.81328	M+NH4	C12H17NO2	-
metab_3306	2-Octenoylcarnitine	pos_3994	0.0256555	308.186	5.81328	M+Na	C15H27NO4	-
metab_3298	Tanacetol A	pos_3987	0.0537036	312.216	5.82922	M+NH4	C17H26O4	-
metab_3296	Purvalanol A	pos_3985	0.0837408	452.192	5.82922	M+ACN+Na	C19H25ClN6O	-
metab_3289	3-(3-Methylbutylidene)-1(3H)-isobenzofuranone	pos_3979	0.0897493	203.107	5.84495	M+H	C13H14O2	-
metab_328	Glycyl-Glutamate	pos_1296	0.0804842	205.083	3.13853	M+H-H2O, M+H	C7H12N2O5	-
metab_3273	2-Methyl-3-(2-pentenyl)-2-cyclopenten-1-one	pos_3964	0.036601	165.128	5.8608	M+H	C11H16O	-
metab_3272	4,5-Dihydrovomifoliol	pos_3963	0.0482191	191.143	5.8608	M+H-2H2O	C13H22O3	-
metab_3263	Exo-2-Methyl-3-methylenebicyclo[2.2.1]heptan-2-ol	pos_3955	0.035698	121.102	5.86878	M+H-H2O	C9H14O	-
metab_3261	Trans, trans-3,5-Octadien-2-one	pos_3953	0.0382868	107.086	5.86878	M+H-H2O	C8H12O	-
metab_3253	8-Deoxy-11,13-dihydroxygrosheimin	pos_3946	0.0979883	602.3	5.86878	2M+ACN+H	C15H20O5	-
metab_325	N-(2-hydroxy-3-methoxy-2-methylpropyl)-2-(2-methoxyphenoxy)acetamide	pos_1293	0.0757661	325.176	3.1465	M+H, M+ACN+H	C14H21NO5	-
metab_3223	(+/-)-Octanoylcarnitine	pos_3919	0.0340015	288.217	5.9006	M+H	C15H29NO4	-
metab_3221	Yucalexin B'11	pos_3917	0.235887	366.204	5.9006	M+ACN+Na	C19H26O3	-
metab_3220	Ganosporelactone A	pos_3916	0.140745	477.263	5.9006	M+H-2H2O	C30H40O7	-
metab_3196	6-Ketomyristic acid	pos_3895	0.0673064	260.222	5.92447	M+NH4	C14H26O3	-
metab_3177	Cis-3-Hexenyl phenylacetate	pos_3878	0.0847064	183.117	5.94817	M+H-2H2O	C14H18O2	-
metab_3170	Citreoviridin D	pos_3871	0.107545	417.229	5.94817	M+H	C24H32O6	-
metab_3163	Tocopheronic acid	pos_3865	0.148768	259.133	5.95613	M+H-2H2O	C16H22O5	-
metab_3159	15(R)-15-methyl Prostaglandin A2	pos_3861	0.0423177	349.238	5.95613	M+H	C21H32O4	-
metab_3158	Prostaglandin PGE2 1-glyceryl ester	pos_3860	0.0647338	444.296	5.95613	M+NH4	C23H38O7	-
metab_3156	(Z)-Narceine imide	pos_3859	0.0900859	459.213	5.95613	M+CH3OH+H	C23H26N2O6	-
metab_3153	4,5-Dihydro-1-benzoxepin-3(2H)-one	pos_3856	0.0332102	180.102	5.96413	M+NH4	C10H10O2	-
metab_3152	3-Hydroxytetradecanedioic acid	pos_3855	0.0312	239.164	5.96413	M+H-2H2O	C14H26O5	-
metab_3150	Crispolide	pos_3853	0.0586371	322.166	5.96413	M+ACN+H	C15H20O5	-
metab_3149	Cibaric acid	pos_3852	0.107609	342.228	5.96413	M+NH4	C18H28O5	-
metab_3140	Sterebin G	pos_3844	0.055523	372.275	5.9721	M+NH4	C20H34O5	-
metab_3139	Thromboxane B3	pos_3843	0.0323322	386.254	5.9721	M+NH4	C20H32O6	-
metab_3130	Histidylarginine	pos_3835	0.0421472	294.17	5.98782	M+H-H2O	C12H21N7O3	-
metab_3125	13E-Tetranor-16-carboxy-LTE4	pos_3830	0.135856	431.181	5.98782	M+NH4	C19H27NO7S	-
metab_3123	Acuminoside	pos_3829	0.0649072	490.265	5.98782	M+ACN+H	C21H36O10	-
metab_3120	Medicagenic acid	pos_3826	0.139323	547.305	5.98782	M+2Na-H	C30H46O6	-
metab_3119	15-Octadecene-9,11,13-triynoic acid	pos_3825	0.0245299	315.134	5.99578	M+2Na-H	C18H22O2	-
metab_3115	Ala His Leu Asp	pos_3821	0.130991	455.226	5.99578	M+H	C19H30N6O7	-
metab_3108	Pseudo-Anisatin	pos_3815	0.150856	331.176	6.00365	M+CH3OH+H	C15H22O6	-
metab_3107	14,19-Dihydroaspidospermatine	pos_3814	0.0531106	341.222	6.00365	M+H	C21H28N2O2	-
metab_309	Gly Asp Leu	pos_1278	0.0585242	304.15	3.25793	M+H, M+Na	C12H21N3O6	-
metab_3088	2,6-Dimethyl-2,4E,6E-octatriene	pos_3798	0.0370404	137.133	6.0196	M+H	C10H16	-
metab_3074	Isoachifolidiene	pos_3785	0.0554506	362.2	6.02743	M+NH4	C20H24O5	-
metab_3069	Dihydrokavain	pos_3780	0.106417	215.107	6.0354	M+H-H2O	C14H16O3	-
metab_3056	Cavipetin D	pos_3769	0.246124	463.245	6.0354	M+2Na-H	C25H38O5	-
metab_3046	2,2,6,7-Tetramethylbicyclo[4.3.0]nona-1(9),4-diene-7,8-diol	pos_3759	0.0449225	241.18	6.05118	M+CH3OH+H	C13H20O2	-
metab_3038	P-Ethylpropiophenone	pos_3751	0.0256813	145.101	6.05883	M+H-H2O	C11H14O	-
metab_3037	(S)-Batatic acid	pos_3750	0.0309403	197.081	6.05883	M+H	C10H12O4	-
metab_3032	1'-Hydroxybufuralol	pos_3746	0.14856	300.16	6.05883	M+Na	C16H23NO3	-
metab_3030	Desmethylclomipramine	pos_3744	0.0293242	342.173	6.05883	M+ACN+H	C18H21ClN2	-
metab_3027	21-Hydroxyisoglabrolide	pos_3741	0.0641242	529.295	6.05883	M+2Na-H	C30H44O5	-
metab_3022	Arlatin	pos_3737	0.0532737	267.159	6.06678	M+H	C15H22O4	-
metab_3015	(-)-trans-C75	pos_3730	0.0297944	255.159	6.07467	M+H	C14H22O4	-
metab_3012	Diplodiatoxin	pos_3728	0.0373468	326.233	6.07467	M+NH4	C18H28O4	-
metab_3000	Blumenol C O-[rhamnosyl-(1->6)-glucoside]	pos_3717	0.246887	563.247	6.08252	M+2Na-H	C25H42O11	-
metab_2997	N-(2,6-Dimethylphenyl)-2-Hydroxyacetamide	pos_3714	0.016506	180.102	6.08252	M+H	C10H13NO2	-
metab_2995	Corchorifatty acid A	pos_3712	0.19388	350.233	6.09047	M+ACN+H	C18H28O4	-
metab_2990	3-Methoxybenzenepropanoic acid	pos_3708	0.0342947	181.086	6.09843	M+H	C10H12O3	-
metab_2988	Epoxyeremopetasinorol	pos_3706	0.0156595	207.138	6.09843	M+H-H2O	C13H20O3	-
metab_2987	Frequentin	pos_3705	0.0198465	253.144	6.09843	M+H	C14H20O4	-
metab_2978	Cynaroside A	pos_3698	0.0281294	486.234	6.09843	M+ACN+H	C21H32O10	-
metab_2974	2-Butyl-5-[2-(4-hydroxy-3-methoxyphenyl)ethyl]furan	pos_3694	0.0461431	275.164	6.10637	M+H	C17H22O3	-
metab_2967	(3S,5R,6R,6'S)-6,7-Didehydro-5,6-dihydro-3,5,6'-trihydroxy-13,14,20-trinor-3'-oxo-beta,epsilon-caroten-19',11'-olide 3-acetate	pos_3688	0.108469	611.343	6.10637	M+H-H2O	C39H48O7	-
metab_2959	4-Epiisoinuviscolide	pos_3680	0.0438519	249.149	6.12225	M+H	C15H20O3	-
metab_2956	Monic acid	pos_3678	0.0923682	343.212	6.12225	M+H	C18H30O6	-
metab_2948	10-hydroxy-(2E,8E)-decadien-4-ynoic Acid	pos_3670	0.0384716	163.076	6.13018	M+H-H2O	C10H12O3	-
metab_2944	3-Hydroxycarbofuran	pos_3667	0.0485983	238.108	6.13018	M+H	C12H15NO4	-
metab_2934	(S)-Nerolidol 3-O-[a-L-rhamnopyranosyl-(1->2)-b-D-glucopyranoside]	pos_3658	0.0516654	553.295	6.13018	M+Na	C27H46O10	-
metab_2907	Xi-5-Isopropyl-2(5H)-furanone	pos_3633	0.019083	91.055	6.15405	M+H-2H2O	C7H10O2	-
metab_2905	Delta-Undecalactone	pos_3631	0.0689368	167.143	6.15405	M+H-H2O	C11H20O2	-
metab_2893	2,2,6,7-Tetramethylbicyclo[4.3.0]nona-1(9),4-dien-8-one	pos_3620	0.0495391	173.133	6.162	M+H-H2O	C13H18O	-
metab_2891	Eremopetasidione	pos_3619	0.0217578	219.138	6.162	M+H-H2O	C14H20O3	-
metab_2887	N-Lauroylglycine	pos_3615	0.0731397	321.217	6.162	M+ACN+Na	C14H27NO3	-
metab_2886	1-hexadecyl-glycero-3-phosphate	pos_3614	0.0662959	379.258	6.162	M+H-H2O	C19H41O6P	-
metab_288	4-(4-Methyl-3-pentenyl)-3-cyclohexene-1-carboxaldehyde	pos_1259	0.124434	193.159	3.4784	M+H-H2O, M+H	C13H20O	-
metab_2875	7-tert-butyl-N-(4-methoxy-2-methylphenyl)pyrazolo[1,5-a]pyrimidine-5-carboxamide	pos_3604	0.0820344	339.179	6.16998	M+H	C19H22N4O2	-
metab_2868	Biotripyrrin-a	pos_3599	0.0462053	466.198	6.16998	M+H	C25H27N3O6	-
metab_2866	Cis-Quinceoxepane	pos_3597	0.12162	198.186	6.17795	M+NH4	C12H20O	-
metab_2865	Longifolenaldehyde	pos_3596	0.0765169	221.19	6.17795	M+H	C15H24O	-
metab_2863	3-Hydroxy-5,8-tetradecadienoylcarnitine	pos_3594	0.0656383	366.264	6.17795	M+H-H2O	C21H37NO5	-
metab_2855	(3b,6b,8a,12a)-8,12-Epoxy-7(11)-eremophilene-6,8,12-trimethoxy-3-ol	pos_3587	0.07802	327.217	6.18588	M+H	C18H30O5	-
metab_2850	Boviquinone 4	pos_3582	0.110575	454.293	6.18588	M+ACN+H	C26H36O4	-
metab_2840	1-Lyso-2-arachidonoyl-phosphatidate	pos_3573	0.0982539	459.253	6.19383	M+H	C23H39O7P	-
metab_2832	Aleuritic Acid	pos_3566	0.0900673	269.211	6.20967	M+H-2H2O	C16H32O5	-
metab_2827	6,7-Diketolithocholic Acid	pos_3561	0.0845127	405.264	6.20967	M+H	C24H36O5	-
metab_2822	17(R)-HETE	pos_3556	0.118274	321.243	6.2175	M+H	C20H32O3	-
metab_282	Prolyl-Alanine	pos_1253	0.103171	219.135	3.59805	M+H, M+CH3OH+H	C8H14N2O3	-
metab_2807	(Z)-3-Oxo-2-(2-pentenyl)-1-cyclopenteneacetic acid	pos_3542	0.0157757	209.117	6.23345	M+H	C12H16O3	-
metab_2803	(Z)-9-Cycloheptadecen-1-one	pos_3539	0.0884058	268.264	6.23345	M+NH4	C17H30O	-
metab_2800	12-Ketolithocholic Acid	pos_3536	0.0200521	355.263	6.23345	M+H-2H2O	C24H38O4	-
metab_2798	2-Methoxybenzoic Acid	pos_3534	0.0895324	153.055	6.23345	M+H	C8H8O3	-
metab_2787	11'-Carboxy-alpha-chromanol	pos_3524	0.0423994	383.294	6.24935	M+H-2H2O	C26H42O4	-
metab_2785	15-Acetoxyscirpene-3,4-diol 4-O-a-D-glucopyranoside	pos_3522	0.105071	469.207	6.24935	M+H-H2O	C23H34O11	-
metab_2780	5alpha-Androst-16-en-3alpha-ol	pos_3518	0.0269715	257.227	6.25733	M+H-H2O	C19H30O	-
metab_2778	Tavulin	pos_3516	0.046218	306.172	6.25733	M+ACN+H	C15H20O4	-
metab_2777	PGH1	pos_3515	0.0569186	337.238	6.25733	M+H-H2O	C20H34O5	-
metab_2775	23S,25,26-Trihydroxyvitamin D3	pos_3513	0.062264	433.331	6.25733	M+H	C27H44O4	-
metab_2774	Heptadecanoic acid	pos_3512	0.0637989	288.29	6.25733	M+NH4	C17H34O2	-
metab_2770	1,2,3,4,5,6-Hexahydro-5-(1-hydroxyethylidene)-7H-cyclopenta[b]pyridin-7-one	pos_3509	0.0274927	180.102	6.26532	M+H	C10H13NO2	-
metab_2768	5a-Androstan-3b-ol	pos_3507	0.0673476	299.237	6.26532	M+Na	C19H32O	-
metab_2767	1-Cyclopropyl-4-methyl-1,3-cyclohexanediol	pos_3506	0.0477957	358.295	6.26532	2M+NH4	C10H18O2	-
metab_2766	Setariol	pos_3505	0.0208832	397.31	6.26532	M+H-H2O	C27H42O3	-
metab_2765	MG(0:0/20:5(5Z,8Z,11Z,14Z,17Z)/0:0)	pos_3504	0.0658165	394.295	6.26532	M+NH4	C23H36O4	-
metab_2763	7,9-Illudadiene-3,14-diol	pos_3502	0.061895	199.148	6.2733	M+H-2H2O	C15H22O2	-
metab_2756	2-Hydroxymyristoylcarnitine	pos_3497	0.0527119	370.295	6.2733	M+H-H2O	C21H41NO5	-
metab_2755	3-Oxo-4,6-choladienoic acid	pos_3496	0.0186424	412.285	6.2733	M+ACN+H	C24H34O3	-
metab_2754	15-deoxy-delta12,14-Prostaglandin J2-2-glycerol ester	pos_3495	0.120338	423.274	6.2733	M+CH3OH+H	C23H34O5	-
metab_2752	Harderoporphyrinogen	pos_3493	0.0702561	615.316	6.2733	M+H	C35H42N4O6	-
metab_2747	Austalide G	pos_3489	0.271289	519.257	6.2733	M+H	C28H38O9	-
metab_2746	12-Ketodeoxycholic acid	pos_3488	0.105324	408.311	6.2813	M+NH4	C24H38O4	-
metab_2741	HMDB0240697	pos_3483	0.0616633	472.304	6.2813	M+CH3OH+H	C20H42NO7P	-
metab_2734	Acetylbalchanolide	pos_3477	0.208845	310.201	6.2972	M+NH4	C17H24O4	-
metab_2733	Epimetendiol	pos_3476	0.063471	341.247	6.2972	M+Na	C21H34O2	-
metab_2731	17-phenyl-18,19,20-trinor-prostaglandin D2	pos_3474	0.148216	419.243	6.2972	M+CH3OH+H	C23H30O5	-
metab_2730	Hovenine A	pos_3473	0.0919779	451.306	6.2972	M+H-2H2O	C27H42N4O4	-
metab_272	N-Acetylvanilalanine	pos_1244	0.0739666	254.103	3.66178	M+H, M+Na	C12H15NO5	-
metab_2719	Cyclopassifloic acid E	pos_3462	0.0920482	575.358	6.31308	M+Na	C31H52O8	-
metab_2714	Indan	pos_3458	0.0195635	119.086	6.32103	M+H	C9H10	-
metab_2713	(+/-)-threo-1-(p-Hydroxyphenyl)propylene glycol 4'-glucoside	pos_3457	0.0760081	295.118	6.32103	M+H-2H2O	C15H22O8	-
metab_2703	Austalide L	pos_3448	0.1602	446.254	6.32877	M+NH4	C25H32O6	-
metab_2701	3a,7b,12a-Trihydroxyoxocholanyl-Glycine	pos_3446	0.251382	488.301	6.32877	M+Na	C26H43NO6	-
metab_2689	Cocamidopropyl Betaine	pos_3435	0.150252	343.296	6.36053	M+H	C19H38N2O3	-
metab_2681	Pubesenolide	pos_3428	0.274693	497.269	6.36852	M+K	C28H42O5	-
metab_2679	LysoPE(22:5(7Z,10Z,13Z,16Z,19Z)/0:0)	pos_3426	0.157713	569.332	6.36852	M+ACN+H	C27H46NO7P	-
metab_2678	27-Nor-5b-cholestane-3a,7a,12a,24,25-pentol	pos_3425	0.061219	403.321	6.37652	M+H-2H2O	C26H46O5	-
metab_2677	(1(10)E,4a,5E)-1(10),5-Germacradiene-12-acetoxy-4,11-diol	pos_3424	0.108826	261.185	6.3845	M+H-2H2O	C17H28O4	-
metab_2674	2(R)-hydroxydocosanoic acid	pos_3421	0.100538	374.363	6.3845	M+NH4	C22H44O3	-
metab_2668	(all-E)-1,8,10-Heptadecatriene-4,6-diyne-3,12-diol	pos_3416	0.188754	259.169	6.39237	M+H	C17H22O2	-
metab_2666	7-Ketolithocholic Acid	pos_3414	0.115478	355.263	6.39237	M+H-2H2O	C24H38O4	-
metab_2664	Buccoxime	pos_3412	0.149862	376.293	6.39237	2M+ACN+H	C10H17NO	-
metab_2657	Tetrahydropersin	pos_3405	0.101194	402.356	6.40815	M+NH4	C23H44O4	-
metab_2650	3-(3,4-dimethoxyphenyl)-5-(3-pyridin-3-yl-1,2,4-oxadiazol-5-yl)-1,2,4-oxadiazole	pos_34	0.0325888	369.13	4.47342	M+NH4, M+K, M+Na, M+H	C17H13N5O4	-
metab_2648	Girinimbine	pos_3398	0.0339284	281.165	6.45568	M+NH4	C18H17NO	-
metab_2645	2-Undecen-1-ol	pos_3395	0.0637931	358.368	6.47165	2M+NH4	C11H22O	-
metab_2643	Yucalexin A16	pos_3393	0.0343185	325.212	6.48758	M+Na	C20H30O2	-
metab_2629	LysoSM(d18:0)	pos_3380	0.0596805	484.385	6.543	M+NH4	C23H51N2O5P	-
metab_2590	Cer(d18:0/16:0)	pos_3345	0.215205	540.536	6.75697	M+H	C34H69NO3	-
metab_2588	Cepagenin	pos_3343	0.0831018	479.335	6.7806	M+CH3OH+H	C27H42O5	-
metab_2577	(S,E)-Lyratol propanoate	pos_3333	0.219199	226.18	6.89158	M+NH4	C13H20O2	-
metab_2574	13Z-Docosenamide	pos_3330	0.151466	338.342	6.90755	M+H	C22H43NO	-
metab_2565	Butylisopropylamine	pos_3322	0.0168163	116.144	6.97903	M+H	C7H17N	-
metab_2561	Cis-Uvariamicin IB	pos_3319	0.0826062	615.497	6.98685	M+Na	C37H68O5	-
metab_256	Cepanone	pos_123	0.0588298	175.148	3.7334	M+H-2H2O, M+H-H2O, M+H	C13H22O2	-
metab_2553	8alpha-13(16),14-Labdadien-8-ol	pos_3311	0.240843	323.294	7.05825	M+CH3OH+H	C20H34O	-
metab_254	Glu Phe	pos_1228	0.0487735	295.129	3.7334	M+H, M+Na	C14H18N2O5	-
metab_2534	Artabsinolide D	pos_3295	0.0216527	283.151	7.27215	M+H	C15H22O5	-
metab_2533	13E-Docosenamide	pos_3294	0.225058	338.342	7.25658	M+H	C22H43NO	-
metab_2523	Ethyl 2-methyl-3,4-pentadienoate	pos_3285	0.0786821	105.07	7.36723	M+H-2H2O	C8H12O2	-
metab_2520	1-Methyl-1,3-cyclohexadiene	pos_3282	0.0594263	95.0862	7.36723	M+H	C7H10	-
metab_2519	MG(0:0/18:1(11Z)/0:0)	pos_3281	0.0778781	357.3	7.36723	M+H	C21H40O4	-
metab_2512	Cardanolmonoene	pos_3275	0.0231173	341.222	7.3752	M+K	C21H34O	-
metab_2508	Serratol	pos_3271	0.0677423	323.294	7.43877	M+CH3OH+H	C20H34O	-
metab_248	Alanylglycine	pos_1221	0.0166564	129.066	3.81278	M+H-H2O, M+H	C5H10N2O3	-
metab_2469	5-Acetyl-3,4-dihydro-2H-pyrrole	pos_3236	0.0270238	94.0659	7.7329	M+H-H2O	C6H9NO	-
metab_2466	5beta-Cholestane-3alpha,7alpha,24-triol	pos_3233	0.176968	403.361	7.74883	M+H-H2O	C27H48O3	-
metab_2438	4-Methylpyrimidine	pos_3208	0.123974	95.0611	7.91668	M+H	C5H6N2	-
metab_2420	S-Methyl hexanethioate	pos_3192	0.280092	147.085	7.90067	M+H	C7H14OS	-
metab_24	L-Furosine	pos_102	0.0291695	255.134	3.09085	M+H-H2O, M+H, M+H-2H2O	C12H18N2O4	-
metab_2390	Tafluprost free acid	pos_3165	0.0874345	443.223	7.66113	M+CH3OH+H	C22H28F2O5	-
metab_239	Isohomovanillic acid	pos_1213	0.0478485	224.092	3.89148	M+H-2H2O, M+ACN+H	C9H10O4	-
metab_2375	Geranyl acetoacetate	pos_3151	0.115213	477.319	7.5421	2M+H	C14H22O3	-
metab_2370	DG(18:1n7/0:0/18:3n3)	pos_3147	0.0529906	617.512	7.46247	M+H	C39H68O5	-
metab_2369	Lysylglutamine	pos_3146	0.0315563	239.149	7.43877	M+H-2H2O	C11H22N4O4	-
[truncated: 7,353 more rows]
