# Supplementary material for: Identification of Diagnostic Biomarkers for Compensatory Liver Cirrhosis Based on Gut Microbiota and Urine Metabolomics Analyses
Source: Mol Biotechnol. 2023 Oct 24;66(11):3164–81. doi: 10.1007/s12033-023-00922-9 (PMC11549169; doi:10.1007/s12033-023-00922-9)
Supplement: Supplementary file 10 — Supplementary file10 Table S6: Information about the differential metabolites. (XLSX 86 KB) [file 12033_2023_922_MOESM10_ESM.xlsx]

## Sheet: Sheet1
Information about the differential metabolites
metab ID	Metabolite	FC	logFC	Pvalue	P.adj
metab_12904	Taurochenodeoxycholate-7-sulfate	0.686591	-0.542477	4.03869e-13	3.39654e-10
metab_9258	Asperagenin	0.59341	-0.752899	1.99592e-11	8.39284e-09
metab_9205	28-Homobrassinolide	0.670724	-0.57621	1.58378e-09	4.43985e-07
metab_10169	11-Hydroxy-12-methoxydihydrokawain	0.813647	-0.297526	5.11709e-09	1.07587e-06
metab_12975	Taurochenodeoxycholate-3-sulfate	0.735954	-0.442313	1.50816e-08	2.53673e-06
metab_3313	5beta-CHOLANIC ACID-3alpha, 12alpha-DIOL N-(2-SULPHOETHYL)-AMIDE	0.692688	-0.529723	2.47448e-08	3.4684e-06
metab_9158	9E-Heptadecenoic acid	0.936937	-0.0939757	6.49633e-08	7.80488e-06
metab_9422	Endoxifen O-glucuronide	0.863979	-0.210932	7.04158e-08	7.40247e-06
metab_10357	Tetrahydroneopterin	0.790328	-0.339477	8.07803e-08	7.54847e-06
metab_7679	4a-Hydroxytetrahydrobiopterin	0.809418	-0.305043	9.07609e-08	7.633e-06
metab_9669	Sericoside	0.685274	-0.545248	9.78891e-08	7.48407e-06
metab_1132	Artonol C	1.13305	0.180214	1.24668e-07	8.73717e-06
metab_13068	Androsterone glucuronide	1.11752	0.160304	1.9954e-07	1.29087e-05
metab_7382	2(N)-Methyl-norsalsolinol	0.726709	-0.46055	2.4088e-07	1.447e-05
metab_11259	Uric acid bicarbonate	0.826675	-0.274608	2.6809e-07	1.50309e-05
metab_5017	Indole-3-acetyl-beta-4-D-glucose	0.631647	-0.662811	3.42157e-07	1.79846e-05
metab_1480	Tetrahydrocortisone	1.11509	0.157161	4.4022e-07	2.17779e-05
metab_12562	Carnosine	0.789121	-0.341682	4.77456e-07	2.23078e-05
metab_1260	5-Androstenediol	1.08821	0.121958	5.67703e-07	2.51283e-05
metab_7988	P-Phenetidine	0.739579	-0.435224	6.94135e-07	2.91884e-05
metab_3773	4-methyl-9-(4-methylphenyl)sulfonyl-1-oxa-9-azaspiro[5.5]undecan-4-ol	1.23192	0.300906	7.38284e-07	2.95665e-05
metab_9037	Chenodeoxycholic acid glycine conjugate	0.736306	-0.441623	7.77494e-07	2.97215e-05
metab_601	N1-Acetylspermidine	0.94074	-0.0881322	7.96804e-07	2.91353e-05
metab_2820	Euscaphic acid	0.64188	-0.639624	8.36947e-07	2.9328e-05
metab_3021	Ineketone	1.11365	0.1553	8.69507e-07	2.92502e-05
metab_8122	D-Threo biopterin	0.847305	-0.239047	9.17636e-07	2.9682e-05
metab_6044	8-beta-Hydroxy-delta-9-THC	1.07038	0.0981248	1.10963e-06	3.4563e-05
metab_2747	Austalide G	1.26533	0.339513	1.18858e-06	3.56997e-05
metab_4614	1,3-Benzenedimethanamine	1.15405	0.206711	1.33899e-06	3.88308e-05
metab_8154	Arginylglutamic acid	0.817575	-0.290577	1.53506e-06	4.30328e-05
metab_940	2-Amino-4-[(2-hydroxy-1-oxopropyl)amino]butanoic acid	1.13769	0.186109	1.53975e-06	4.17719e-05
metab_10089	Urolithin B 3-O-glucuronide	1.24529	0.316486	1.65614e-06	4.35253e-05
metab_3066	Testosterone	1.08661	0.119836	1.97812e-06	5.04121e-05
metab_833	O-Desmethyl-lacosamide	1.07657	0.106444	2.20744e-06	5.46018e-05
metab_9248	MG(22:5(4Z,7Z,10Z,13Z,16Z)/0:0/0:0)	0.799783	-0.32232	2.88681e-06	6.93659e-05
metab_8380	N-Methylserotonin	1.18982	0.250738	2.96152e-06	6.91845e-05
metab_10283	Beta-Alanyl-L-arginine	0.867058	-0.2058	4.31182e-06	9.80065e-05
metab_1127	Hyodeoxycholylglycine	0.830801	-0.267425	4.4047e-06	9.74829e-05
metab_2723	Taurochenodeoxycholic Acid	0.91329	-0.130855	5.25435e-06	0.000113305
metab_3159	15(R)-15-methyl Prostaglandin A2	1.08835	0.122137	5.9303e-06	0.000124684
metab_12194	3-Hydroxy-3-methylglutarate	0.970651	-0.0429751	6.0304e-06	0.000123697
metab_8568	Melleolide B	1.12905	0.175113	6.62101e-06	0.000132578
metab_5361	4-Imidazolone-5-propionic acid	1.03873	0.0548167	7.12865e-06	0.000139423
metab_6009	5a-Androst-3-en-17-one	1.13779	0.186239	7.39351e-06	0.000141317
metab_9979	Pisumic acid	0.899709	-0.152469	7.60081e-06	0.000142051
metab_1058	Isosorbide	0.822613	-0.281714	8.46463e-06	0.000154756
metab_11043	N-Succinyl-2-amino-6-ketopimelate	0.434641	-1.2021	8.51274e-06	0.000152324
metab_5753	4-Acetamidobutanoic acid	1.16911	0.225413	8.86878e-06	0.000155388
metab_12850	Ascorbyl stearate	0.865332	-0.208675	9.05298e-06	0.000155379
metab_2780	5alpha-Androst-16-en-3alpha-ol	1.1363	0.184343	9.51047e-06	0.000159966
metab_5554	Oxypurinol	0.909744	-0.136467	9.7799e-06	0.000161272
metab_5616	Alanylhistidine	0.712114	-0.489821	9.85565e-06	0.000159396
metab_3306	2-Octenoylcarnitine	1.09415	0.129811	9.88785e-06	0.0001569
metab_3178	2-Naphthol	1.08887	0.122835	1.00341e-05	0.000156272
metab_2632	Codeine-6-glucuronide	1.10259	0.140891	1.13318e-05	0.000173273
metab_5242	1-[5-(propanoylamino)pyridin-2-yl]-N-propylimidazole-4-carboxamide	1.0983	0.135273	1.18839e-05	0.000178471
metab_9995	Gravelliferone	0.847863	-0.238097	1.2747e-05	0.000188074
metab_10228	(+/-)-2-(2-Furanyl)pyrrolidine	0.871618	-0.198232	1.31396e-05	0.000190524
metab_6377	Indolelactic acid	0.917924	-0.123553	1.34082e-05	0.000191123
metab_2246	Neoporrigenin B	0.867582	-0.204929	1.35273e-05	0.000189608
metab_2668	(all-E)-1,8,10-Heptadecatriene-4,6-diyne-3,12-diol	0.927833	-0.108063	1.38841e-05	0.000191418
metab_1104	3-Ureidopropionic acid	0.933418	-0.0994046	1.43808e-05	0.000195069
metab_3119	15-Octadecene-9,11,13-triynoic acid	0.929951	-0.104773	1.46815e-05	0.000195987
metab_7034	4-Hydroxyphthalide	1.06714	0.0937429	1.47738e-05	0.000194137
metab_9835	Tauroursodeoxycholic acid	0.748816	-0.417316	1.52122e-05	0.000196823
metab_1172	3-Hydroxy-Hexanoyl-DL-Homoserine Lactone	1.03376	0.0479034	1.5774e-05	0.000201
metab_8026	3-Hydroxy-2-methylpyridine-4,5-dicarboxylate	0.848419	-0.237151	1.70921e-05	0.000214544
metab_8152	3-Hydroxy-6,8-dimethoxy-7(11)-eremophilen-12,8-olide	0.904746	-0.144415	1.76943e-05	0.000218837
metab_1362	Trans-p-Feruloyl-beta-D-glucopyranoside	1.29606	0.374127	1.78044e-05	0.000217007
metab_8801	MG(0:0/20:3(5Z,8Z,11Z)/0:0)	0.832155	-0.265075	1.80189e-05	0.000216484
metab_161	DL-o-Tyrosine	0.910356	-0.135497	1.83032e-05	0.000216803
metab_3000	Blumenol C O-[rhamnosyl-(1->6)-glucoside]	1.17603	0.233921	1.87202e-05	0.000218662
metab_12807	Alpha-dihydroartemisinin	1.07599	0.10566	1.87652e-05	0.000216185
metab_1443	Feruloyl C1-glucuronide	1.26913	0.343836	1.87857e-05	0.000213497
metab_1190	Sugeonol	1.18314	0.242624	2.06117e-05	0.000231126
metab_8220	Desmethylazelastine	0.86218	-0.213939	2.10258e-05	0.000232667
metab_8011	Glutaminylhistidine	0.813876	-0.297118	2.15348e-05	0.000235204
metab_11406	3-Coumaric Acid	0.864132	-0.210676	2.24566e-05	0.000242128
metab_794	1-Hydroxyepiacorone	1.05984	0.0838416	2.53566e-05	0.000269935
metab_6166	Cardanoldiene	1.13	0.176323	2.83411e-05	0.000297936
metab_3540	KETOPINIC ACID	1.05445	0.0764923	2.89756e-05	0.000300845
metab_2755	3-Oxo-4,6-choladienoic acid	0.855056	-0.225908	3.3264e-05	0.000341159
metab_4895	5,6,7-Trimethoxycoumarin	1.05873	0.0823384	3.3559e-05	0.000340038
metab_2189	Triprenyl phenol	1.06605	0.0922747	3.4131e-05	0.000341716
metab_12199	2',3'-Didehydro-2',3'-dideoxyguanosine	0.943855	-0.0833631	3.62674e-05	0.000358834
metab_8857	2-hydroxyhexadecanoic acid	0.93806	-0.0922478	3.72078e-05	0.000363858
metab_6355	Isosafrole	1.05848	0.0819885	3.94461e-05	0.000381312
metab_3796	1-Methoxy-3-(4-hydroxyphenyl)-2E-propenal 4'-glucoside	1.59284	0.671604	3.95513e-05	0.000377984
metab_12334	2-Aminomuconic acid semialdehyde	0.949391	-0.0749259	3.9835e-05	0.000376418
metab_13096	Zeranol	0.915263	-0.127742	4.05273e-05	0.000378705
metab_3088	2,6-Dimethyl-2,4E,6E-octatriene	1.09152	0.126337	4.18512e-05	0.000386779
metab_2768	5a-Androstan-3b-ol	1.08802	0.1217	4.2868e-05	0.000391869
metab_5102	Dihydroresveratrol 4'-glucuronide	1.88329	0.913255	4.47011e-05	0.000404232
metab_4892	3-(3-methylimidazo[4,5-b]pyridin-2-yl)-N-propan-2-ylpyrrolidine-1-carboxamide	1.07555	0.10508	4.48128e-05	0.000400931
metab_12947	Taurolithocholic acid 3-sulfate	0.82294	-0.281141	4.63591e-05	0.0004104
metab_946	N-propyl-3-(5-pyridin-3-yl-1,2,4-oxadiazol-3-yl)pyrrolidine-1-carboxamide	1.05351	0.0752075	4.72819e-05	0.000414209
metab_4343	Benzenebutanoic acid	1.07261	0.101124	4.839e-05	0.000419546
metab_2212	12'-Apo-b-carotene-3,12'-diol	0.912564	-0.132003	5.17132e-05	0.000443784
metab_9275	(3b,4b,11b,14b)-11-Ethoxy-3,4-epoxy-14-hydroxy-12-cyathen-15-al 14-xyloside	1.14212	0.19171	5.30609e-05	0.000450749
metab_8552	Alpha-Hydroxy-1-methyl-1H-indole-3-propanoic acid	1.15497	0.207861	5.6449e-05	0.000474736
metab_6350	Deoxycholic acid glycine conjugate	0.897192	-0.156512	5.67134e-05	0.000472237
metab_8810	N2-Acetyl,n6-methyllysine	0.939071	-0.0906943	5.82375e-05	0.000480174
metab_4907	Leucylhydroxyproline	1.08219	0.113953	5.90097e-05	0.000481817
metab_10769	Hydroxytyrosol 3'-glucuronide	0.872521	-0.196738	5.92437e-05	0.000479076
metab_150	(+/-)-Hexanoylcarnitine	1.08183	0.11347	6.06087e-05	0.000485447
metab_649	N-Methylglutamic acid	1.09722	0.133857	6.12434e-05	0.000485903
metab_2730	Hovenine A	0.82576	-0.276206	6.44716e-05	0.000506735
metab_760	Methyl dehydroabietate	1.14726	0.198188	6.84815e-05	0.000533268
metab_10099	6b-Hydroxy-8a-methoxy-7(11)-eremophilen-12,8-olide	0.905314	-0.14351	6.93107e-05	0.000534773
metab_9242	Phenylacetic Acid	0.902993	-0.147213	6.96976e-05	0.00053287
metab_5405	CGMP	0.931596	-0.102223	7.05629e-05	0.000534626
metab_6078	Glycyrrhetinic Acid	0.802087	-0.31817	7.44657e-05	0.000559157
metab_4677	Momilactone B	1.16182	0.216388	7.51413e-05	0.000559238
metab_4188	4-Ethynylaniline	1.01907	0.0272479	7.73399e-05	0.000570551
metab_6039	(S)-Carvone	1.02635	0.0375184	8.1735e-05	0.000597732
metab_6331	Imiprothrin	0.875397	-0.191991	8.34215e-05	0.000604806
metab_12801	19-Hydroxy-PGE2	1.07155	0.0996927	8.4981e-05	0.000610846
metab_2807	(Z)-3-Oxo-2-(2-pentenyl)-1-cyclopenteneacetic acid	1.06336	0.0886325	8.87257e-05	0.000632359
metab_8229	Arecoline	0.770941	-0.375307	9.30165e-05	0.000657369
metab_13064	3-Methyl-2-Oxovaleric Acid	1.0704	0.0981516	9.34742e-05	0.000655099
metab_3664	2-Butyl-4-methylphenol	1.0387	0.0547777	9.65606e-05	0.000671136
metab_1763	Leukotriene E4	0.894123	-0.161455	9.98712e-05	0.000688456
metab_1471	Aspartyl-Methionine	1.16152	0.216015	0.000103788	0.000709643
metab_3902	5-Hydroxyculmorin	1.11885	0.162021	0.000106544	0.000722606
metab_9182	Glycoursodeoxycholic acid	0.840857	-0.250067	0.000108619	0.000730787
metab_2175	26-Methyl nigranoate	0.654363	-0.611836	0.000112384	0.000750121
metab_2850	Boviquinone 4	0.879686	-0.18494	0.000115357	0.0007639
metab_10913	N-Hexamethylene N',N''-diethylene thiophosphoramide	1.22381	0.291378	0.00011841	0.000777992
metab_9197	9,10-DiHOME	0.893296	-0.162789	0.000125923	0.000820941
metab_3176	Dehydroepiandrosterone	1.09492	0.130824	0.000126792	0.000820245
metab_1720	8-Hydroxy-4(6)-lactarene-5,14-diol	1.1442	0.194345	0.000126811	0.000814106
metab_3973	Serylvaline	0.818418	-0.289089	0.000128834	0.00082083
metab_1834	3',4'-(Methylenedioxy)acetophenone	1.09362	0.129113	0.000132333	0.000836782
metab_6333	11-beta-Hydroxyandrosterone-3-glucuronide	1.17883	0.237355	0.000139926	0.000878195
metab_2156	13-HDoHE	0.918986	-0.121885	0.000141902	0.000883996
metab_1806	Trans-Zeatin-O-glucoside riboside	1.1381	0.186628	0.000153836	0.000951293
metab_6047	GANT61	0.950544	-0.0731746	0.000154042	0.000945613
metab_10383	Pantoyllactone glucoside	0.87336	-0.195352	0.000156431	0.000953322
metab_1851	Hydroxyrepaglinide	0.419333	-1.25383	0.000158353	0.000958093
metab_12197	5'-Deoxyadenosine	0.757338	-0.400991	0.000159569	0.000958554
metab_2065	Cinnamyl acetate	1.09577	0.131941	0.000163957	0.000977931
metab_7260	3,4-Dihydroxyphenylglycol O-sulfate	1.07108	0.099061	0.000167904	0.000994415
metab_2297	Lucidenic acid K	1.14569	0.196212	0.000173362	0.00101956
metab_3272	4,5-Dihydrovomifoliol	1.07062	0.0984475	0.000173609	0.00101393
metab_3320	2-Hydroxyacorenone	1.0949	0.130795	0.000174584	0.00101259
metab_5921	4-Methylcinnamic Acid	0.975416	-0.0359099	0.000176001	0.00101381
metab_3550	P-Anisaldehyde	1.04313	0.0609136	0.000176423	0.00100933
metab_1424	Ilicic acid	1.03098	0.0440156	0.000183918	0.0010451
metab_3393	3'-N'-Acetylfusarochromanone	0.839241	-0.252843	0.000188253	0.00106256
metab_1323	Lysylarginine	1.12572	0.170844	0.000188969	0.00105949
metab_2783	D-Glucurono-6,3-lactone	1.07569	0.105269	0.000190678	0.00106199
metab_4256	4-Ipomeanol	1.04732	0.0666994	0.000193095	0.00106837
metab_777	3-Hydroxypicolinic acid	1.10414	0.142926	0.000195917	0.0010769
metab_6342	Ascorbic Acid	1.13	0.176317	0.000202236	0.00110442
metab_10213	N-[(3a,5b,7a,12a)-3,7-dihydroxy-24-oxo-12-(sulfooxy)cholan-24-yl]-Glycine	0.769528	-0.377954	0.000202315	0.00109772
metab_12257	N-alpha-Acetyl-L-citrulline	0.949917	-0.0741266	0.000205174	0.0011061
metab_12375	L-Asparagine	0.931113	-0.102973	0.000214814	0.00115069
metab_4352	Leucyl-Threonine	1.05197	0.0730893	0.000216124	0.00115038
metab_10362	3-Isochromanone	0.931658	-0.102127	0.000232679	0.00123071
metab_8621	Ritalinic acid	0.920054	-0.120209	0.000232731	0.00122329
metab_3219	Salicylaldehyde	1.15237	0.204598	0.000233926	0.00122193
metab_1733	Propyl 2,4-decadienoate	1.10993	0.150465	0.000234463	0.00121718
metab_2798	2-Methoxybenzoic Acid	1.10692	0.146549	0.000234695	0.00121091
metab_6038	Cortolone-3-glucuronide	1.06746	0.0941859	0.000234924	0.0012047
metab_3506	M-Coumaric acid	1.08526	0.118046	0.000238047	0.00121332
metab_4071	5-Hydroxyindoleacetate	1.21812	0.284652	0.000242236	0.00122723
metab_4875	3-(3-Hydroxyphenyl)-3-hydroxypropanoic acid	1.09434	0.130067	0.00024227	0.00122005
metab_3253	8-Deoxy-11,13-dihydroxygrosheimin	1.15679	0.210129	0.000243147	0.00121718
metab_3395	Tyrosyl-Proline	0.90891	-0.137791	0.000245742	0.00122289
metab_8194	5'-Carboxy-alpha-chromanol	0.835185	-0.259832	0.000247046	0.00122215
metab_2563	Oryzalexin E	0.974372	-0.0374553	0.000256406	0.00126104
metab_2677	(1(10)E,4a,5E)-1(10),5-Germacradiene-12-acetoxy-4,11-diol	0.944401	-0.0825284	0.000257247	0.00125782
metab_2058	Acetylpterosin C	1.04118	0.0582247	0.000268433	0.00130493
metab_3099	Gamma-Undecalactone	1.06864	0.095774	0.000284018	0.00137276
metab_5477	Valylaspartic acid	1.08582	0.11878	0.000287644	0.00138234
metab_2154	FS4 toxin	1.03781	0.0535436	0.000307744	0.00147053
metab_4783	Hydroxyprolyl-Tyrosine	1.12806	0.173842	0.000322993	0.00153467
metab_4323	Alpha-Methyltryptamine	1.20857	0.273304	0.000336304	0.00158894
metab_3739	2-Phenylpropionate	0.931551	-0.102293	0.000356293	0.00167398
metab_4253	Histidylphenylalanine	1.23885	0.309004	0.000358017	0.00167274
metab_3477	Alantolactone	1.06926	0.0966163	0.000363075	0.00168699
metab_1311	Lysyltyrosine	1.05632	0.0790467	0.000369285	0.00170642
metab_735	3-Methylpyridazine	1.13213	0.179037	0.000380266	0.00174756
metab_13092	Phenyllactic acid	0.92771	-0.108254	0.000385137	0.00176033
metab_746	2-Methylcitric acid	0.95993	-0.058999	0.000385752	0.00175361
metab_4136	N-[4-(4-methylphenyl)-1,3-thiazol-2-yl]heptanamide	1.0712	0.0992244	0.000386548	0.00174778
metab_834	Acetyl-N-formyl-5-methoxykynurenamine	0.94979	-0.0743199	0.000387237	0.00174153
metab_9642	Blumealactone B	1.09894	0.136119	0.000391588	0.00175173
metab_1514	THYMOQUINONE	1.03481	0.0493603	0.000391868	0.00174371
metab_5047	5-Methyltryptamine	1.11399	0.155735	0.000398983	0.00176603
metab_10296	3-Hydroxymethylantipyrine	1.07935	0.110169	0.000402531	0.0017724
metab_2056	Benzylidenacetone	1.05025	0.0707342	0.000411726	0.00180344
metab_6145	Sorbitan palmitate	0.927737	-0.108212	0.000412752	0.00179857
metab_3104	3-keto-Digoxigenin	0.915558	-0.127276	0.000421802	0.00182853
metab_2678	27-Nor-5b-cholestane-3a,7a,12a,24,25-pentol	0.829836	-0.269102	0.000426001	0.00183726
metab_2256	Brefeldin A	0.955513	-0.0656526	0.000432571	0.00185608
metab_1584	Menthone 1,2-glyceryl ketal	1.1798	0.23854	0.000434093	0.00185316
metab_8843	4-Decan-4-Ylbenzenesulfonic Acid	0.966725	-0.0488231	0.000435675	0.00185052
metab_4036	4-Piperidinone, 1-hydroxy-2,2,6,6-tetramethyl-	0.969417	-0.0448113	0.000443133	0.00187274
metab_2944	3-Hydroxycarbofuran	1.12528	0.170279	0.000447199	0.00188047
metab_3158	Prostaglandin PGE2 1-glyceryl ester	0.939769	-0.0896226	0.000454929	0.00190346
metab_10194	Undecanedioic acid	0.940538	-0.088442	0.000459645	0.00191367
metab_11958	(2R)-1-O-beta-D-Galactopyranosylglycerol	1.12545	0.170506	0.000462029	0.00191412
metab_2553	8alpha-13(16),14-Labdadien-8-ol	0.978454	-0.0314236	0.000463909	0.00191249
metab_4197	Indole-3-Acetamide	0.911599	-0.13353	0.000468569	0.00192228
metab_5079	Tri-glyceride	1.13985	0.188847	0.000475623	0.00194174
metab_403	L-2,3-Dihydrodipicolinate	1.0674	0.0941068	0.000480034	0.00195028
metab_8402	4-Isopropylbenzoic Acid	1.17088	0.227594	0.000481842	0.00194822
metab_8101	Fluticasone 17beta-carboxylic acid	1.1453	0.19573	0.000492332	0.00198111
metab_5492	7-Methylguanosine	1.13965	0.188595	0.000492737	0.00197329
metab_5094	Phe Thr	1.09039	0.12485	0.000497899	0.00198452
metab_3175	Anisomycin	1.10817	0.148181	0.00050197	0.0019913
metab_5971	Zedoarondiol	1.05111	0.0719129	0.000504217	0.00199083
metab_534	3-(3,4-Dihydroxyphenyl)prop-2-enoic Acid	0.980128	-0.0289585	0.000507022	0.00199255
metab_5148	2-(4'-methylthio)butylmalate	1.31188	0.39164	0.000509541	0.00199313
metab_4879	Monoacetoxyscirpenol	1.14138	0.190775	0.000511324	0.00199085
metab_3115	Ala His Leu Asp	1.13516	0.182893	0.000516999	0.00200367
metab_451	3-Mercaptolactate-cysteine disulfide	0.924068	-0.113929	0.000521997	0.00201376
metab_10030	Eremopetasitenin C3	0.824198	-0.278937	0.000528112	0.00202805
metab_5905	Cis,cis-Muconic acid	0.978119	-0.0319184	0.000529366	0.00202362
metab_1170	4-Hydroxy-6-Methyl-2-Pyrone	1.04522	0.0638111	0.000534355	0.00203345
metab_3337	MG(10:0/0:0/0:0)	1.12507	0.170011	0.000536515	0.00203247
metab_3824	Walleminone	1.11352	0.155125	0.000551328	0.00207922
metab_1013	(5R)-5-Hydroxyhexanoic acid	1.05064	0.0712703	0.000551549	0.00207077
metab_4709	Glycyl-Phenylalanine	1.05876	0.0823755	0.000578877	0.00216371
metab_9731	(1R,2R,4S,6R)-2,6-Fenchanediol 2-O-b-D-glucoside	1.06493	0.0907633	0.000591039	0.0021994
metab_2250	Tetracosahexaenoic acid, n-3	0.914543	-0.128876	0.00059851	0.00221739
metab_8215	7-hydroxygranisetron	1.21495	0.280891	0.000607396	0.00224044
metab_5485	Todatriol glucoside	1.10112	0.138976	0.000618211	0.00227037
metab_8838	Dodecyl Hydrogen Sulfate	0.97425	-0.0376367	0.000655381	0.00239642
metab_10778	10-Hydroxy-2,8-decadiene-4,6-diynoic acid	0.897799	-0.155535	0.000685571	0.00249595
metab_11429	5-Hydroxy-6-methoxyindole glucuronide	1.05055	0.0711508	0.000690784	0.00250409
metab_6595	3-Methylguanine	0.967051	-0.0483367	0.000692778	0.00250054
metab_1554	Damascenone	1.06617	0.0924438	0.000702893	0.00252621
metab_6052	Abscisic alcohol 11-glucoside	1.06025	0.0844064	0.00070738	0.00253152
metab_8754	Ent-16b,19-Kauranediol 19-acetate	0.958615	-0.0609764	0.000708564	0.00252501
metab_4296	3-(3-hydroxy-4-methoxyphenyl)propanoic acid	1.06172	0.0864028	0.000709285	0.00251692
metab_2948	10-hydroxy-(2E,8E)-decadien-4-ynoic Acid	1.06912	0.0964269	0.000714896	0.00252617
metab_11650	Leucyl-Tyrosine	0.828578	-0.27129	0.000730409	0.00257019
metab_7755	Seryltyrosine	0.837515	-0.255813	0.000740869	0.00259613
metab_6237	5(Z),11(Z),14(Z)-Eicosatrienoic acid	1.24489	0.316015	0.000759935	0.00265189
metab_5267	3'-Ketolactose	1.06335	0.0886103	0.000761962	0.00264798
metab_4618	Cynaratriol	1.05528	0.0776321	0.000767652	0.00265677
metab_2967	(3S,5R,6R,6'S)-6,7-Didehydro-5,6-dihydro-3,5,6'-trihydroxy-13,14,20-trinor-3'-oxo-beta,epsilon-caroten-19',11'-olide 3-acetate	0.730328	-0.453384	0.000771387	0.00265876
metab_1516	Physagulin C	0.861534	-0.215021	0.000776385	0.00266506
metab_9573	N-[(3a,5b,7a,12a)-3,12-dihydroxy-24-oxo-7-(sulfooxy)cholan-24-yl]-Glycine	0.934883	-0.0971426	0.000780947	0.00266982
metab_24	L-Furosine	1.0753	0.104744	0.00078916	0.00268698
metab_3617	Jasmolone glucoside	1.05769	0.080923	0.000797075	0.00270299
metab_12255	Deoxyeritadenine	0.949207	-0.075206	0.000825959	0.00278969
metab_12796	W123	1.19319	0.254822	0.000837464	0.00281723
metab_13034	2-Keto-glutaramic acid	0.971614	-0.0415443	0.000862266	0.00288911
metab_3289	3-(3-Methylbutylidene)-1(3H)-isobenzofuranone	1.08071	0.111979	0.000879663	0.0029357
metab_1064	Methionyl-Arginine	1.19066	0.251764	0.000883985	0.00293846
metab_12347	Cis-3-Hexenyl lactate	0.952884	-0.069628	0.000913602	0.00302496
metab_2827	6,7-Diketolithocholic Acid	0.956115	-0.0647435	0.000920461	0.00303572
metab_3864	Eremopetasitenin A2	1.0948	0.13067	0.000944622	0.00310323
metab_3628	Valylproline	1.05013	0.0705663	0.000946552	0.00309747
metab_5119	(+/-)-Furaneol	1.06963	0.0971182	0.000946899	0.0030866
metab_4240	5-Hydroxyomeprazole	1.1927	0.254232	0.000952817	0.0030939
metab_1751	3-Phenylbutyric acid	1.04232	0.0598017	0.000956072	0.00309253
metab_3163	Tocopheronic acid	1.09269	0.127882	0.000977835	0.0031508
metab_2274	4alpha-hydroxymethyl-4beta-methyl-5alpha-cholesta-8-en-3beta-ol	0.962895	-0.0545498	0.000987845	0.00317091
metab_9419	5-Heptyltetrahydro-2-oxo-3-furancarboxylic acid	1.09751	0.13423	0.000991961	0.00317201
metab_3598	3-Hydroxybenzaldehyde	1.06629	0.0925968	0.000996457	0.00317432
metab_3037	(S)-Batatic acid	0.957671	-0.0623983	0.00100267	0.00318206
metab_4010	(S)-2,3-Dihydro-6-hydroxy-5-(hydroxyacetyl)-2-isopropenylbenzofuran	1.03363	0.0477147	0.00100292	0.00317087
metab_7184	2-Methyladipic acid	1.08397	0.116329	0.00101437	0.00319507
metab_4306	Piplartine	1.15686	0.210214	0.00104127	0.00326757
metab_8141	10,11-Dihydro-12R-hydroxy-leukotriene E4	0.774331	-0.368978	0.00105651	0.00330307
metab_12115	Inosine,2',3'-dideoxy-	0.895199	-0.15972	0.00107063	0.00333482
metab_5951	3-Hydroxynevirapine glucuronide	1.0965	0.132909	0.00109569	0.00340027
metab_4122	2-Hydroxypropyl 2-isopropyl-5-methylcyclohexyl carbonate	0.847297	-0.23906	0.00114036	0.0035259
metab_4887	3-Hydroxyisovalerylcarnitine	1.04605	0.064954	0.00114313	0.00352152
metab_640	Fluvoxamino acid	0.94229	-0.0857563	0.00117262	0.00359917
metab_2016	Gamma-CEHC	1.04035	0.0570653	0.00117306	0.00358743
metab_6370	Phenylpropanolamine	1.04746	0.066897	0.00122061	0.00371932
metab_5412	S-Carboxymethyl-L-cysteine	1.06846	0.0955387	0.00123625	0.00375337
metab_2880	Capsidiol	1.05032	0.070833	0.00126984	0.00384151
metab_10032	(R)-Pantothenic acid 4'-O-b-D-glucoside	1.05326	0.0748574	0.0012712	0.00383182
metab_11846	Niacinamide	1.05895	0.0826368	0.00128128	0.00384843
metab_919	Serylhistidine	1.79966	0.847723	0.00128338	0.003841
metab_1434	7-Methylinosine	1.04433	0.0625755	0.00129253	0.00385468
metab_1982	Leucyl-Lysine	1.04908	0.0691201	0.00130409	0.0038754
metab_4230	Isoamberboin	1.05863	0.0821942	0.00135448	0.00401099
metab_3505	4,6,8-Trihydroxy-3-Methyl-3,4-Dihydroisochromen-1-one	1.11384	0.155544	0.00135582	0.00400085
metab_2119	(3S,8aS)-3-[(1R)-1-Hydroxyethyl]hexahydropyrrolo[1,2-a]pyrazine-1,4-Dione	1.03343	0.0474365	0.00137125	0.00403224
metab_3823	4-Hydroxy-5-(1,2,3-Trihydroxy-3-phenylpropyl)oxolan-2-one	1.16488	0.220179	0.00138	0.00404385
metab_1753	N6-phenylisopropyladenosine	1.10526	0.144384	0.0014026	0.00409579
metab_12220	(3-Methoxy-4-hydroxyphenyl)ethylene glycol sulfate	0.961893	-0.0560519	0.00140347	0.00408416
metab_4959	5'-Deoxy-5'-(methylthio)adenosine	0.913138	-0.131094	0.00141756	0.00411091
metab_4730	2-(1-Hydroxyethyl)-4-(2-Hydroxypropyl)-2H-Furan-5-One	1.04176	0.05902	0.00145804	0.00421377
metab_10226	2-Ethylsuberic acid	0.938463	-0.0916284	0.00146528	0.0042202
metab_8303	20-Hydroxy-PGE2	1.13402	0.181446	0.00147744	0.0042407
metab_626	Creatine	1.08893	0.122908	0.00147915	0.00423118
metab_2746	12-Ketodeoxycholic acid	0.680447	-0.555444	0.00148949	0.00424632
metab_9328	3-Dehydrocholic Acid	0.870629	-0.199869	0.00149622	0.00425109
metab_10623	Myrigalone E	0.964507	-0.0521364	0.00150556	0.00426322
metab_117	4-oxo-5-Phenylpentanoic Acid	1.0644	0.0900367	0.0015299	0.00431761
metab_8112	Kiwiionoside	1.28311	0.359648	0.00153128	0.00430706
metab_4076	Hydrocinnamic acid	1.03446	0.0488791	0.00154771	0.00433875
metab_10400	Nicotinic acid ribonucleoside	0.776419	-0.365092	0.00157921	0.00441236
metab_13062	11b,21-Dihydroxy-5b-pregnane-3,20-dione	0.915651	-0.12713	0.00159174	0.00443264
metab_824	Butenoylcarnitine	1.03187	0.0452637	0.00159745	0.00443384
metab_4560	P-Mentha-1,3,5,8-tetraene	1.09183	0.126744	0.00161515	0.00446824
metab_6608	Xanthine	0.957834	-0.0621517	0.00162279	0.00447465
metab_10429	Benzoyl-l-arg	0.950744	-0.0728707	0.00166812	0.0045846
metab_7528	Myricatomentoside I	0.956779	-0.0637424	0.00169068	0.00463147
metab_4722	5C-aglycone	1.10735	0.147105	0.00169545	0.00462945
metab_3993	(3E)-3-(4-Methylbenzylidene)dihydro-2(3H)-furanone	1.0396	0.0560247	0.0017028	0.00463448
metab_681	5-(2'-Carboxyethyl)-4,6-Dihydroxypicolinate	0.970248	-0.0435742	0.00170903	0.00463642
metab_801	Noradrenochrome	1.09503	0.130973	0.00174228	0.00471144
metab_1110	3-Hydroxypyridine	1.03805	0.0538696	0.00175025	0.00471783
metab_3790	1-Acetylindole	0.909471	-0.1369	0.00179089	0.00481194
metab_1963	Benzylideneacetone	1.10437	0.143218	0.00183434	0.00491299
metab_2574	13Z-Docosenamide	0.978973	-0.0306597	0.00184923	0.00493715
metab_1944	Corey PG-Lactone Diol	1.04035	0.057074	0.00187839	0.00499913
metab_8523	9-Oxo-nonanoic acid	1.05695	0.0799126	0.00191205	0.00507267
metab_10482	3-Hydroxynonyl acetate	0.883787	-0.17823	0.00192532	0.0050918
metab_4247	3-Butylidene-1(3H)-isobenzofuranone	1.05017	0.0706241	0.00195266	0.00514793
metab_8641	Myrtine	1.06552	0.0915582	0.00196464	0.00516333
metab_6476	Myo-Inositol	0.977317	-0.0331022	0.0019656	0.00514975
metab_4243	Orcinol	1.03443	0.0488352	0.00196871	0.00514189
metab_6373	S-(2-Methylpropionyl)-dihydrolipoamide-E	0.820961	-0.284614	0.00198019	0.00515585
metab_1739	Jasmine ketolactone	1.05333	0.0749633	0.00204256	0.00530184
metab_2787	11'-Carboxy-alpha-chromanol	0.945041	-0.0815513	0.00205779	0.00532493
metab_776	(S)-5'-Deoxy-5'-(methylsulfinyl)adenosine	0.90698	-0.140857	0.00208217	0.00537148
metab_6212	7-Oxo-11-dodecenoic acid	0.951854	-0.0711885	0.00212819	0.00547342
metab_9458	Glyceryl 5-hydroxydecanoate	1.1551	0.208013	0.0021427	0.00549394
metab_8779	2-Hydroxy-2,6,6-trimethylcyclohexanone	0.915812	-0.126877	0.00218454	0.00558419
metab_1960	5,7alpha-Dihydro-1,4,4,7a-tetramethyl-4H-indene	1.06161	0.0862583	0.00220933	0.00563045
metab_1290	8-Hydroxydesmethylclomipramine	1.17173	0.228635	0.00222005	0.00564067
metab_8276	Cis-Isoferulic acid	1.08994	0.124253	0.00222147	0.00562727
metab_3622	5beta-1,3,7(11)-Eudesmatrien-8-one	1.0341	0.048376	0.00225704	0.00570022
metab_13066	4-Hydroxyphenylacetic Acid	1.01983	0.028334	0.00226285	0.00569778
metab_9472	Propenoylcarnitine	1.12478	0.169644	0.00227281	0.00570577
metab_653	Urocanic Acid	0.967764	-0.0472725	0.00227676	0.00569868
metab_5015	Pimelylcarnitine	1.04928	0.0693969	0.0022784	0.00568585
metab_8851	2-Dodecoxyethyl Hydrogen Sulfate	0.964579	-0.0520284	0.00230711	0.00574046
metab_10054	Mescaline	0.948511	-0.0762633	0.00232502	0.00576798
metab_9375	2-Hydroxyibuprofen	1.03829	0.0542116	0.00232991	0.00576311
metab_5237	Butyryl-L-carnitine	1.04491	0.0633736	0.00233523	0.00575933
metab_11999	3-[4-(sulfooxy)phenyl]propanoic acid	1.11055	0.15127	0.00233825	0.0057499
metab_6347	D-Arabitol	0.962973	-0.0544324	0.0023851	0.00584801
metab_6153	Ethisterone	1.03837	0.0543239	0.00240589	0.00588185
metab_10366	(2E)-3,7-Dimethyl-2,6-octadien-1-yl 6-O-?-L-arabinofuranosyl-?-D-glucopyranoside	1.118	0.160921	0.00243648	0.00593936
metab_4409	Coniferaldehyde	1.06272	0.0877553	0.002444	0.00594047
metab_5669	Glutaminylglycine	1.1209	0.164653	0.00246579	0.00597617
metab_5009	4-Vinylguaiacol	1.04089	0.0578223	0.00248002	0.00599339
metab_5957	Pantothenic Acid	1.03191	0.0453183	0.00248043	0.00597719
metab_9656	12-oxo-20-dihydroxy-leukotriene B4	1.12253	0.166757	0.00253201	0.00608406
metab_1506	Phe Val	0.747766	-0.41934	0.0025701	0.00615799
metab_2202	Proscillaridin A	0.905235	-0.143635	0.00258666	0.00618006
metab_8336	3-Hydroxy-beta-ionol 3-[glucosyl-(1->6)-glucoside]	1.08419	0.116613	0.00260996	0.00621806
metab_13095	Sulfolithocholylglycine	0.839621	-0.25219	0.00261978	0.00622383
metab_4209	Tryptophyl-Proline	1.04278	0.0604291	0.0026375	0.00624828
metab_3459	6-(1-Hydroxyethyl)-2,2-dimethyl-2H-1-benzopyran	1.0317	0.0450302	0.00265262	0.00626643
metab_2803	(Z)-9-Cycloheptadecen-1-one	1.57556	0.655865	0.0026537	0.00625143
metab_7170	S-aminomethyldihydrolipoamide	0.882483	-0.180359	0.0026724	0.0062779
metab_4652	Epinephrine	1.03785	0.0535969	0.00267461	0.00626559
metab_2286	Galactosylsphingosine	0.976915	-0.0336952	0.00268696	0.00627704
metab_10175	P-Hydroxyubenimex	0.837541	-0.255769	0.00274407	0.00639269
metab_4111	His Thr Phe	1.67982	0.748308	0.00274501	0.00637722
metab_9647	Dopachrome o-semiquinone	1.0626	0.0876012	0.00274585	0.00636159
metab_1839	Dihydrodeoxy-8-epiaustdiol	1.03482	0.0493756	0.0028165	0.00650734
metab_4939	L-Pyridosine	1.0457	0.0644631	0.00282158	0.00650123
metab_5443	N-(3-acetylphenyl)-4,5,6,7-tetrahydro-1-benzothiophene-3-carboxamide	1.47202	0.557799	0.00283169	0.00650669
metab_4951	4-chloro-N-[6-methyl-2-(4-methylphenyl)imidazo[1,2-a]pyridin-3-yl]benzamide	1.07162	0.0997955	0.00283589	0.0064986
metab_1154	2,3-Methylene suberic acid	1.04542	0.0640837	0.00289026	0.0066052
metab_1849	4-Methoxycinnamic Acid	1.1064	0.145872	0.00293659	0.00669289
metab_4222	N1-Methyl-4-pyridone-3-carboxamide	1.18275	0.242151	0.00295714	0.00672151
metab_9446	Riesling acetal	0.968614	-0.0460065	0.00298063	0.00675664
metab_1014	Ethyl N-[2-(ethoxycarbonylamino)phenyl]carbamate	1.06616	0.0924249	0.00299725	0.00677603
metab_12208	2-Aminoheptanedioic Acid	0.981403	-0.0270831	0.00300372	0.00677245
metab_3764	5-hydroxy saxagliptin	1.41819	0.504052	0.00300543	0.0067582
metab_12825	Isohumulinone A	1.06716	0.0937744	0.00300779	0.00674547
metab_922	6-(2-Hydroxyethoxy)-6-oxohexanoic acid	0.962233	-0.0555423	0.00302992	0.00677702
metab_5325	Decanal propyleneglycol acetal	0.923697	-0.114508	0.00304901	0.00680164
metab_2741	HMDB0240697	0.885114	-0.176064	0.0030513	0.00678873
metab_3559	1,2,3-Propanetricarboxylic acid	1.07446	0.103615	0.00314005	0.00696777
metab_6964	3-Hydroxyindolin-2-one-sulfate	1.07202	0.100338	0.00315705	0.00698706
metab_12712	11,13-Dihydrotaraxinic acid glucosyl ester	1.04464	0.0630021	0.00316097	0.00697737
metab_4977	Perilloside B	1.06201	0.0867913	0.00317838	0.00699743
metab_4716	Oxypinnatanine	0.898808	-0.153916	0.00318721	0.00699856
metab_9346	3-Nonanon-1-yl acetate	1.04541	0.0640681	0.00319001	0.00698645
metab_5147	Hawkinsin	1.0464	0.0654391	0.00323769	0.00707247
metab_3316	Cis-3,4',5-Trimethoxy-3'-aminostilbene	0.909043	-0.137579	0.00339356	0.00739374
metab_9918	Estrone glucuronide	1.23425	0.303633	0.00341587	0.00742313
metab_4459	Phaseolus epsilon	0.898648	-0.154171	0.00341954	0.00741193
metab_56	(Z)-3-Methyl-2-(2-pentenyl)-2-cyclopenten-1-one	1.02445	0.0348478	0.00342573	0.00740626
metab_5408	N-Succinyl-L,L-2,6-diaminopimelate	1.05743	0.0805618	0.00345921	0.00745947
metab_5488	3-Keto-b-D-galactose	1.03069	0.0436111	0.00346474	0.00745229
metab_3837	Curcumenol	1.19311	0.254726	0.00348515	0.00747708
metab_8545	Glucosyl (2E,6E,10x)-10,11-dihydroxy-2,6-farnesadienoate	1.05023	0.07071	0.00355331	0.0076039
metab_1597	Tetraphyllin B	1.07005	0.0976842	0.00360588	0.00769682
metab_6321	Aspartyl-Isoleucine	1.02991	0.0425195	0.00365688	0.00778591
metab_4434	Phenylalanylproline	1.0302	0.0429271	0.00367897	0.00781317
metab_2508	Serratol	0.983628	-0.023816	0.00368079	0.00779734
metab_7891	Arginylglutamine	1.18908	0.249849	0.00372554	0.0078723
metab_10507	N-(2-Hydroxy-3-methylbutanoyl)leucine	0.909764	-0.136435	0.00373022	0.00786244
metab_8645	Taraxacolide 1-O-b-D-glucopyranoside	1.03751	0.0531314	0.00373679	0.00785661
metab_6251	Gamma-Decalactone	1.03021	0.0429395	0.00375089	0.00786658
metab_5480	4'-Thiothymidine	0.94496	-0.0816743	0.00376711	0.00788094
metab_2974	2-Butyl-5-[2-(4-hydroxy-3-methoxyphenyl)ethyl]furan	1.04309	0.0608582	0.00382047	0.00797274
metab_6708	Thymidine	0.907878	-0.13943	0.00382775	0.00796817
metab_11151	3-Phenylpropionylglycine	0.967733	-0.0473185	0.00383274	0.00795886
metab_3653	(4aS,5aS,12aS)-7-chloro-4-(dimethylamino)-3,6,10,12,12a-pentahydroxy-1,11-dioxo-1,4,4a,5,5a,6,11,12a-octahydrotetracene-2-carboximidic acid	0.825996	-0.275793	0.0038333	0.0079404
metab_1917	Nicotine glucuronide	0.967877	-0.0471041	0.00383834	0.00793132
metab_987	Marasmone	1.04979	0.0701011	0.00385259	0.00794125
metab_8294	9-(2,3-dihydroxypropoxy)-9-Oxononanoic Acid	0.942429	-0.0855444	0.00386932	0.00795623
metab_2731	17-phenyl-18,19,20-trinor-prostaglandin D2	0.923339	-0.115067	0.00389065	0.00798058
metab_12189	Vanillylamine	0.898609	-0.154235	0.00394973	0.00808205
metab_3562	4b-Hydroxystanozolol	1.19347	0.255161	0.00398566	0.00813579
metab_10093	Tetranor-PGAM	0.922967	-0.115648	0.00404487	0.00823664
metab_5577	L-Hypoglycin A	1.13197	0.178835	0.00404859	0.0082243
metab_3712	Ethylparaben	1.06335	0.0886121	0.00408499	0.00827825
metab_3797	5,6-epoxy,18R-HEPE	0.786521	-0.346443	0.00416487	0.00841985
metab_4457	2,3-Methyleneglutaric acid	1.16068	0.214967	0.00417508	0.00842024
metab_1791	Bendazac	0.902076	-0.14868	0.00419953	0.0084493
metab_7825	O-BENZYL-l-SERINE	0.847589	-0.238563	0.00420622	0.00844256
metab_1880	Tryptophyl-Gamma-glutamate	1.29169	0.369255	0.00422588	0.00846181
metab_7563	Inosine	0.950965	-0.0725364	0.00427142	0.00853269
metab_256	Cepanone	1.26795	0.342499	0.00431386	0.00859706
metab_7113	3-(3,5-dihydroxyphenyl)-1-propanoic acid sulphate	1.03159	0.0448643	0.00432581	0.00860049
metab_7888	Citreoviridinol A1	1.0972	0.133825	0.00433281	0.00859409
metab_812	2-Amino-4-oxo-6-(1',2',3'-trihydroxypropyl)-diquinoid-7,8-dihydroxypterin	0.904569	-0.144698	0.00435547	0.00861871
metab_10353	N-Acetyl-D-phenylalanine	0.951109	-0.0723171	0.00437626	0.00863953
metab_3177	Cis-3-Hexenyl phenylacetate	1.06712	0.0937242	0.00439775	0.00866162
metab_6679	Pyrogallol-1-O-sulphate	1.48191	0.567463	0.0044223	0.00868962
metab_6197	2-tridecenal	1.06351	0.0888367	0.00446777	0.00875849
metab_7466	(+/-)-Dulciol E	0.902034	-0.148746	0.00448182	0.00876562
metab_2051	2-(3-Hydroxyphenyl)ethanol 1'-glucoside	1.10884	0.14905	0.00450624	0.00879292
metab_12198	L-2-Amino-4-methylenepentanedioic acid	0.96616	-0.0496655	0.0045353	0.00882913
metab_8093	L-Acetylcarnitine	0.91694	-0.125101	0.00459667	0.00892795
metab_12230	3-Oxoadipic acid	0.973531	-0.0387015	0.00463656	0.00898467
metab_4867	(-)-Corey Lactone Diol	1.04716	0.0664786	0.0046522	0.00899426
metab_8703	Trans-p-Menthane-7,8-diol 7-glucoside	1.17414	0.231603	0.00465896	0.00898666
metab_10095	3-Hydroxy-4-phenylbutan-2-one	0.943555	-0.0838221	0.00466909	0.0089856
metab_3803	4-Acetylphenyl acetate	1.04707	0.0663607	0.00467169	0.00897007
metab_11237	Diethyloxalpropionate	1.03753	0.0531588	0.00477073	0.00913937
metab_4551	(Z)-10-Hydroxy-8-decene-4,6-diynoic acid	1.05819	0.081605	0.00477176	0.00912057
metab_10209	Licoagrocarpin	0.767929	-0.380955	0.00477222	0.00910076
metab_1265	Epietiocholanolone	1.06258	0.0875678	0.00478582	0.00910605
metab_1112	Nicotinuric Acid	1.02806	0.0399178	0.00478972	0.0090929
metab_3698	2-Acetyl-3,5-dimethylfuran	1.06254	0.0875122	0.00481845	0.00912684
metab_2865	Longifolenaldehyde	1.04968	0.0699472	0.00486684	0.00919779
metab_3357	L-Octanoylcarnitine	1.04728	0.0666439	0.00491589	0.00926965
metab_12153	Norophthalmic acid	0.955906	-0.0650597	0.00491836	0.00925355
metab_10474	Thimerosal	1.17147	0.22832	0.00493099	0.00925662
metab_1269	Hydroxyl frovatriptan	1.10004	0.137555	0.00493402	0.00924167
metab_673	Cytarabine	0.955394	-0.0658325	0.00493973	0.00923181
metab_10578	Alpha-Carboxy-delta-nonalactone	1.06432	0.0899257	0.00496075	0.00925053
metab_11984	Cis-Aconitic anhydride	1.10746	0.147253	0.00499823	0.00929981
metab_2734	Acetylbalchanolide	1.08052	0.111729	0.00500439	0.00929071
metab_8493	2,4-Dimethyladipic acid	1.06113	0.0856029	0.00501355	0.00928722
metab_2959	4-Epiisoinuviscolide	1.02601	0.0370509	0.0050181	0.00927522
metab_4318	2,3-Dihydroabscisic alcohol	1.09659	0.133019	0.00503068	0.00927808
metab_5088	O-Adipoylcarnitine	1.23025	0.298955	0.00517117	0.00951632
metab_2647	Floionolic acid	0.973376	-0.0389311	0.00517705	0.00950632
metab_2822	17(R)-HETE	1.06054	0.0848025	0.00518667	0.00950325
metab_2116	4,7-Megastigmadien-9-ol	1.08471	0.117306	0.00519347	0.00949502
metab_9624	LysoPC(16:1(9Z)/0:0)	0.904096	-0.145452	0.00519828	0.00948319
metab_8673	Dehydroandrosterone	1.08152	0.113054	0.00520442	0.00947385
metab_5588	3-(Trimethylsilyl)propionic Acid	1.11577	0.158039	0.00521717	0.00947654
metab_12333	2-Pyrimidine Acetic Acid	0.931964	-0.101654	0.00523289	0.00948461
metab_1977	Germacrone-13-al	1.04327	0.0611076	0.00524187	0.00948045
metab_9495	3b-Hydroxy-6b-methoxy-7(11)-eremophilen-12,8a-olide	1.05456	0.0766432	0.00528431	0.00953671
metab_1754	Trp Gly Asp	1.09802	0.134909	0.00530074	0.00954588
metab_12360	1-Pyrroline-2-carboxylic acid	1.03889	0.0550379	0.00537356	0.00965633
metab_690	Didemethylcitalopram	0.949007	-0.0755088	0.00544119	0.00975702
metab_4845	N1-Methyl-2-pyridone-5-carboxamide	1.04093	0.0578663	0.00547406	0.00979508
metab_5186	Metanephrine	1.08883	0.122784	0.00549194	0.00980621
metab_3737	N-lactoyl-phenylalanine	0.960685	-0.0578653	0.00559381	0.00996693
metab_4353	1-(gamma-Glutamylamino)cyclopropanecarboxylic acid	1.09015	0.124526	0.00569649	0.0101284
metab_8311	Methylmalonylcarnitine	0.919972	-0.120338	0.00572456	0.0101569
metab_1216	7alpha-hydroxy-3-oxochol-4-en-24-oic Acid	0.957892	-0.0620644	0.00581253	0.0102912
metab_1259	2,6-Dimethyl-4-hydroxybenzaldehyde	1.03181	0.0451801	0.00581544	0.0102748
metab_813	1-(beta-D-Ribofuranosyl)-1,4-dihydronicotinamide	1.01778	0.025432	0.00585724	0.0103269
metab_2015	Tanacetin	1.03127	0.0444247	0.00586987	0.0103275
metab_83	Fraxinellone	1.03155	0.0448107	0.00591001	0.0103765
metab_4584	Zedoarol	1.0677	0.0945096	0.00591088	0.0103563
metab_3394	(S)-Rutaretin	0.971203	-0.0421548	0.00592344	0.0103568
metab_3204	Cefroxadine	1.17836	0.23678	0.00594014	0.0103644
metab_743	Prolyl-Asparagine	1.06149	0.0860965	0.00597349	0.010401
metab_12260	L-Cysteinylglycine disulfide	0.975999	-0.035049	0.00600009	0.0104258
metab_1638	5-Megastigmen-7-yne-3,9-diol 9-glucoside	0.958238	-0.0615438	0.00603503	0.0104649
metab_2039	Porson	1.07539	0.104862	0.00604186	0.0104551
metab_4032	Aspartylglycosamine	1.11364	0.155282	0.00609033	0.0105174
metab_8360	Rac-5,6-Epoxy-retinoyl-beta-D-glucuronide	0.944634	-0.0821728	0.006113	0.0105349
metab_6369	Penicillic Acid	1.08277	0.114725	0.00613256	0.010547
metab_2863	3-Hydroxy-5,8-tetradecadienoylcarnitine	1.05347	0.0751504	0.00616431	0.01058
metab_12185	Isovalerylglucuronide	0.826847	-0.274308	0.00625089	0.0107067
metab_11713	6-[3-(carboxymethyl)phenoxy]-3,4,5-trihydroxyoxane-2-carboxylic acid	1.06053	0.0847874	0.00626342	0.0107064
metab_2676	4-Androstenediol	0.905869	-0.142626	0.00627564	0.0107055
metab_8250	12-Hydroxynevirapine glucuronide	1.05194	0.0730496	0.00633848	0.0107908
metab_4344	1,2,3,4-Tetrahydroisoquinoline	1.14592	0.196504	0.00634923	0.0107873
metab_4570	Pseudoecgonine	1.04593	0.0647807	0.00636049	0.0107846
metab_4108	3-Hydroxynevirapine	1.0569	0.0798414	0.0063677	0.0107751
metab_805	(x)-2-Heptanol glucoside	1.08647	0.119648	0.00642248	0.010846
metab_1750	4-Propylphenol	1.02603	0.0370755	0.00642606	0.0108303
metab_1808	Cis-5-Octenoic acid	1.03726	0.0527807	0.00647196	0.0108858
metab_6278	(3E,5Z)-3,5-Octadien-1-ol	1.02316	0.0330312	0.00649884	0.0109092
metab_9434	5-Keto-D-Gluconate	1.02809	0.0399603	0.00654567	0.0109659
metab_1778	Vulgarin	1.06984	0.0973939	0.00655909	0.0109666
metab_8320	4-Allylpyrocatechol	1.10819	0.148203	0.00656334	0.0109519
metab_12359	3-Methylthiopropionic acid	0.952167	-0.0707135	0.00657822	0.010955
metab_3584	1-Ipomeanol	1.04491	0.0633809	0.00663606	0.0110295
metab_8630	Butyl (S)-3-hydroxybutyrate glucoside	1.08716	0.12057	0.00670178	0.0111168
metab_4933	1,4-Ipomeadiol	1.08589	0.11888	0.00670497	0.0111002
metab_4254	Eremopetasinorol	1.06784	0.0946997	0.00675391	0.0111592
metab_5998	Lysyl-Gamma-glutamate	0.934119	-0.0983223	0.00685744	0.0113081
metab_4502	3,4-Dihydroxybenzylamine	1.05165	0.0726538	0.00689138	0.0113418
metab_2887	N-Lauroylglycine	1.17736	0.23555	0.00696092	0.0114339
metab_11654	2-Amino-5-Hydroxybenzoic Acid	0.950251	-0.0736198	0.00700371	0.0114817
metab_5342	6-Feruloylglucose 2,3,4-trihydroxy-3-methylbutylglycoside	1.04933	0.0694645	0.00701155	0.0114722
metab_3791	Trans-zeatin riboside	1.05167	0.0726774	0.00713186	0.0116464
metab_10929	Sonchuionoside C	0.945561	-0.0807576	0.00724943	0.0118154
metab_11477	Vanillin acetate	1.25963	0.332997	0.00727468	0.0118337
metab_815	Cyclic N-Acetylserotonin glucuronide	1.03324	0.0471805	0.00730273	0.0118564
metab_9390	2,2,4,4,-Tetramethyl-6-(1-oxopropyl)-1,3,5-cyclohexanetrione	1.07726	0.107367	0.00740914	0.012006
metab_11990	Methylgallic acid-O-sulphate	1.1411	0.19043	0.00743283	0.0120212
metab_11772	3-hydroxybenzoic acid-3-O-sulphate	1.04402	0.0621424	0.00746475	0.0120496
metab_5539	Norleucine	1.02398	0.0341893	0.0075927	0.0122327
metab_6125	(+/-)-1,4-Nonanediol diacetate	0.986954	-0.018945	0.00762498	0.0122612
metab_3592	Sequiterpene Lactone 326	1.05837	0.081839	0.00762595	0.0122394
metab_9373	L-Menthyl acetoacetate	1.04259	0.0601683	0.00764871	0.0122525
metab_9256	Traumatic Acid	1.04245	0.0599747	0.00764872	0.0122292
metab_9563	Artemin	1.04052	0.0573057	0.00768555	0.0122648
metab_5067	Asp Lys Phe	1.06526	0.09121	0.00780997	0.0124397
metab_6525	5-ethyl-5-methyl-2,4-oxazolidinedione	0.973176	-0.0392271	0.00781334	0.0124216
metab_5671	N-Acetyl-L-phenylalanine	0.952467	-0.0702591	0.00788574	0.012513
metab_7140	Isopyridoxal	1.07557	0.105095	0.0079315	0.0125619
metab_5157	Piperdial	1.04515	0.0637045	0.00800884	0.0126606
metab_4100	N2,N2-Dimethylguanosine	1.07713	0.107188	0.00810549	0.0127893
metab_2159	Alpha-curcumene	1.03681	0.0521524	0.00822375	0.0129516
metab_5043	6-Methyl-1,2,3,4-tetrahydroquinoline	1.06526	0.0912045	0.00823568	0.0129462
metab_1765	Carvyl propionate	1.05535	0.0777254	0.0082772	0.0129872
metab_5257	Beta-D-Fucose	1.04604	0.0649341	0.00830836	0.0130118
metab_3672	7-ethyl-N-phenylpyrazolo[1,5-a]pyrimidine-5-carboxamide	1.02954	0.0420036	0.00836967	0.0130834
metab_2420	S-Methyl hexanethioate	1.01937	0.0276821	0.00854023	0.0133253
metab_1969	Procurcumadiol	1.04334	0.0612026	0.00869868	0.0135474
metab_2775	23S,25,26-Trihydroxyvitamin D3	0.960581	-0.058021	0.00874099	0.0135881
metab_26	Mesobilirubinogen	0.888725	-0.170191	0.00885347	0.0137376
metab_9366	Pteroside Z	1.0645	0.0901759	0.00889517	0.0137769
metab_1334	(Z)-3-(1-Formyl-1-propenyl)pentanedioic acid	1.06217	0.0870109	0.00892283	0.0137943
metab_3130	Histidylarginine	1.19937	0.26228	0.00904091	0.0139512
metab_10983	Epidihydrophaseic acid	0.948754	-0.0758947	0.00905732	0.0139509
metab_1152	2-Hydroxynevirapine glucuronide	0.89968	-0.152517	0.00908427	0.0139669
metab_1717	Linalool 3,6-oxide primeveroside	1.55135	0.633521	0.00911788	0.0139929
metab_1999	Beta-Ionone	1.12691	0.172369	0.00913596	0.0139952
metab_12730	Cholic acid	0.913302	-0.130835	0.00914247	0.0139797
metab_797	Methionine glutamate	0.956565	-0.0640656	0.00921577	0.0140662
metab_3648	DL-m-Tyrosine	0.895141	-0.159813	0.00922714	0.014058
metab_1036	Ceanothine E	1.12011	0.163644	0.00928191	0.0141159
metab_6547	Coriandrone E	1.13962	0.188556	0.00931348	0.0141383
metab_6726	A-L-Arabinofuranosyl-(1->3)-b-D-xylopyranosyl-(1->4)-D-xylose	0.967192	-0.0481265	0.0095426	0.01446
metab_2875	7-tert-butyl-N-(4-methoxy-2-methylphenyl)pyrazolo[1,5-a]pyrimidine-5-carboxamide	1.0767	0.106621	0.00989799	0.0149716
metab_3600	6-hydroxy buspirone	0.918496	-0.122655	0.00992904	0.0149916
metab_8277	Vinyl caffeate	1.13109	0.177714	0.0101019	0.0152253
metab_11548	Furaneol 4-(6-malonylglucoside)	1.05007	0.0704841	0.0101648	0.0152927
metab_7887	Glutarylglycine	0.920109	-0.120124	0.0102769	0.0154337
metab_8173	A-L-Arabinofuranosyl-(1->2)-[a-D-mannopyranosyl-(1->6)]-D-mannose	0.769212	-0.378547	0.0103058	0.0154495
metab_3022	Arlatin	1.03459	0.0490557	0.010321	0.0154448
metab_867	2,2-Dimethyl-2,3-dihydro-1-benzofuran-7-amine	1.12475	0.169602	0.0103545	0.0154674
metab_10563	S-Phenylmercapturic acid	0.875549	-0.19174	0.0103546	0.0154402
metab_774	His Gln	1.14582	0.196379	0.0104076	0.0154916
metab_3378	Threonylmethionine	0.733621	-0.446892	0.0104082	0.0154652
metab_3517	N-(3-Oxooctanoyl)-DL-Homoserine Lactone	1.06754	0.0942951	0.0104104	0.0154411
metab_9557	Pteroside A	1.05776	0.0810065	0.0104442	0.015464
metab_9788	(+/-)-3-(4-Hydroxyphenyl)-1,2-propanediol 4'-O-glucoside	0.906769	-0.141193	0.0104792	0.0154885
metab_904	Tubercidin	1.17482	0.232434	0.0105503	0.0155663
metab_2733	Epimetendiol	0.968451	-0.0462487	0.0106094	0.0156261
metab_11348	7,8-Dihydroxycoumarin	1.19639	0.258689	0.0106097	0.0155992
metab_5183	Phe Gly	1.04875	0.0686746	0.0106112	0.0155742
metab_2171	Tetranor-12(S)-HETE	1.02391	0.0340871	0.0108425	0.0158859
metab_6640	(2Z,4'Z)-2-(5-Methylthio-4-penten-2-ynylidene)-1,6-dioxaspiro[4.4]non-3-ene	1.03745	0.0530483	0.0108707	0.0158996
metab_4141	Tripropylamine	1.16234	0.217026	0.010897	0.0159104
metab_10446	5-(3E-Pentenyl)tetrahydro-2-oxo-3-furancarboxylic acid	1.1701	0.226633	0.0109088	0.0159
metab_888	Ent-Emtricitabine	1.13168	0.17847	0.0109372	0.0159139
metab_9444	SPICULISPORIC ACID	1.04575	0.0645341	0.0109475	0.0159013
metab_822	N-Heptanoylglycine	1.02868	0.0407886	0.0111392	0.0161518
metab_5071	Gamma-Aminobutyryllysine	1.1881	0.24866	0.0112669	0.0163089
metab_4387	1-AMINOCYCLOBUTANE CARBOXYLIC ACID	1.0131	0.0187697	0.011311	0.0163447
metab_2162	Gamma-Glutamylhydroxyproline	0.915687	-0.127073	0.0113141	0.016321
metab_281	Chorismate	1.0915	0.126319	0.0113889	0.0164008
metab_1384	(E)-5,8-Megastigmadien-4-one	1.19968	0.262649	0.0115921	0.0166649
metab_6828	Trans-3-Octenedioic acid	1.04213	0.0595298	0.0118337	0.0169832
metab_3076	2-Propenyl 3-methylbutanoate	1.0258	0.0367541	0.0118586	0.0169899
metab_9482	Avocadene 2-acetate	1.09293	0.128197	0.0119214	0.0170508
metab_4477	Cis-Ferulic acid 4-glucuronide	1.14854	0.199796	0.0121906	0.0174063
metab_3928	1-O-Caffeoylquinic acid	1.05593	0.0785188	0.0122622	0.0174789
metab_4474	Isoaustin	1.12963	0.17585	0.0122854	0.0174823
metab_686	2,6-Diaminopurine 2',3'-dideoxyriboside	0.892883	-0.163458	0.0123034	0.0174783
metab_3111	Cucurbic acid	1.0264	0.0375935	0.0125688	0.0178252
metab_926	Psilocin	0.9021	-0.148641	0.0129023	0.0182674
metab_7496	5-Acetamidovalerate	0.885389	-0.175617	0.0130889	0.0185004
metab_341	3-Amino-4-methylbenzamide	1.07464	0.103859	0.0131037	0.0184903
metab_7417	2-Benzylsuccinic Acid	1.48223	0.567766	0.0131916	0.0185831
metab_1262	Antiarol	1.06161	0.0862527	0.0132087	0.0185761
metab_4170	Prolylproline	1.08247	0.114327	0.0134613	0.0188998
metab_3849	1-Nitrohexane	1.18776	0.248239	0.0135012	0.0189242
metab_4531	Gamma-Glutamylmethionine	0.950383	-0.0734184	0.0136682	0.0191264
metab_8853	4-(undecan-5-yl)benzene-1-Sulfonic Acid	0.978591	-0.0312218	0.0136705	0.0190978
metab_10420	(+/-)-Camphoric acid	1.06343	0.088726	0.0136724	0.0190688
metab_7778	Tyrosylhydroxyproline	0.918128	-0.123233	0.013774	0.0191787
metab_1276	2-(7'-methylthio)heptylmalate	1.07686	0.106831	0.0137809	0.0191565
metab_8474	6-Hydroxy-2-bornanone glucoside	1.03139	0.0445874	0.013844	0.0192125
metab_8778	Furanofukinin	0.97197	-0.0410165	0.0138599	0.019203
metab_204	N-Octanoyl-DL-Homoserine Lactone	1.03135	0.044532	0.0138941	0.0192186
metab_5968	2,2'-Anhydrocytidine	0.95979	-0.0592088	0.013931	0.019238
metab_4295	Phenylalanylglycine	1.08559	0.118476	0.0139397	0.0192185
metab_2869	5-Methoxyindoleacetate	0.966781	-0.0487391	0.0140969	0.0194035
metab_5498	Ecgonine	1.01547	0.0221417	0.0141366	0.0194263
metab_1908	8-Hydroxycarvotanacetone	1.03266	0.0463601	0.0143245	0.0196524
metab_3636	Cinncassiol E	0.894466	-0.160901	0.0144239	0.0197565
metab_1959	4-Oxo-9-cis-retinoyl-beta-glucuronide	1.07967	0.110595	0.0144392	0.0197453
metab_2868	Biotripyrrin-a	0.909088	-0.137508	0.0145003	0.0197967
metab_11428	Urothion	0.955164	-0.0661801	0.0147044	0.0200428
metab_5462	N-Acetylgalactosamine	1.02741	0.0390065	0.0148493	0.0202076
metab_11082	1-Octen-3-yl primeveroside	1.16792	0.223947	0.0148689	0.0202016
metab_1787	2-O-a-L-Fucopyranosyl-galactose	1.14652	0.197268	0.0148848	0.0201905
metab_3937	2-Isopropyl-3-oxosuccinate	1.04297	0.0606926	0.014895	0.0201718
metab_3389	Farnisin	0.955768	-0.0652682	0.0149008	0.0201472
metab_1949	Valylvaline	1.16836	0.224483	0.0149634	0.0201994
metab_5511	Phenylethanolamine	0.962134	-0.0556905	0.0151027	0.0203548
metab_8256	Butylparaben	0.976731	-0.0339673	0.015247	0.0205164
metab_3486	3-Methoxycinnamic Acid	1.1499	0.201509	0.0152605	0.0205017
metab_780	Adenosine	1.03505	0.0496978	0.0153165	0.0205441
metab_4642	DL-Dopa	1.03726	0.0527745	0.0153375	0.0205396
metab_4720	2-Hydroxy-4-methoxyacetophenone 5-sulfate	0.958704	-0.0608421	0.0154163	0.0206122
metab_5970	(E)-5-(4-Methoxy-5-Methyl-6-Oxopyran-2-yl)-3-Methylhex-4-Enoic Acid	1.02464	0.0351207	0.0154316	0.0206
metab_6542	L-Cysteinesulfinic acid	1.09541	0.131474	0.0154521	0.0205946
metab_9250	5-(2,3-Dihydroxy-3-methylbutyl)-4-(3,4-epoxy-4-methylpentanoyl)-3,4-dihydroxy-2-isopentanoyl-2-cyclopenten-1-one	1.08496	0.11764	0.0155085	0.0206371
metab_3042	Caryophyllene epoxide	1.07974	0.110685	0.0156338	0.0207709
metab_864	Epsilon-(Carboxyethyl)lysine	1.06989	0.0974565	0.0156617	0.0207753
metab_6275	2-trans,4-cis-Decadienoylcarnitine	1.0299	0.0425096	0.0156793	0.0207658
metab_112	3b,7b,12a-Trihydroxy-5b-cholanoic acid	0.91077	-0.134841	0.0157133	0.0207781
metab_12246	2-Pyrrolidineacetic acid	0.985373	-0.0212579	0.0157595	0.0208064
metab_9395	Phytosphingosine-1-P	0.921334	-0.118204	0.0157764	0.0207961
metab_9914	Indole-3-acetic Acid	0.90115	-0.15016	0.0157781	0.0207658
metab_1344	Genipic acid	1.03766	0.0533366	0.0160102	0.0210384
metab_10797	Histidylcysteine	0.96369	-0.0533596	0.0161546	0.0211951
metab_8376	Cymorcin monoglucoside	1.03981	0.0563268	0.0161809	0.0211965
metab_2917	4-Methoxyestrone	1.03445	0.0488615	0.0161819	0.0211648
metab_10496	5'-Carboxy-gamma-chromanol	0.94627	-0.0796755	0.0161991	0.0211545
metab_12933	Ursodeoxycholic acid 3-sulfate	0.934937	-0.0970583	0.0162679	0.0212114
metab_6372	Retinol	1.10782	0.147722	0.0163858	0.021332
metab_5484	Asp Lys Val	1.06749	0.0942292	0.0164157	0.0213379
metab_9149	Albocycline	0.968641	-0.0459661	0.0164754	0.0213825
metab_11631	Isopropylmaleic acid	1.11443	0.156312	0.0166022	0.0215138
metab_6374	Salicylic Acid	1.07275	0.101311	0.0166149	0.0214971
metab_4940	Gamma-Glutamylthreonine	1.09157	0.126403	0.0167446	0.0216317
metab_11748	6''-O-Acetylholocalin	0.895135	-0.159822	0.0169361	0.0218455
metab_1899	.beta.-(2,5-Dimethylbenzoyl)propionic acid	1.02387	0.0340368	0.0171401	0.0220748
metab_11723	Caramboxin	1.14427	0.194424	0.0171577	0.0220637
metab_11951	Shikimic Acid	1.03691	0.0522926	0.0172418	0.0221379
metab_1745	Heptanoylcarnitine	1.04482	0.0632551	0.0172769	0.0221492
metab_3296	Purvalanol A	1.8215	0.865127	0.0172939	0.0221373
metab_3705	6alpha-Carissanol	1.06941	0.0968119	0.0173545	0.0221811
metab_1594	5(S),14(R)-Lipoxin B4	0.787364	-0.344898	0.0175077	0.022343
metab_11231	N-Acetylasparagine	0.88962	-0.168739	0.0176306	0.0224656
metab_11572	Adenine	0.936982	-0.0939074	0.0177802	0.022622
metab_7012	P-Tolyl isocyanate	1.03415	0.0484507	0.017826	0.0226461
metab_732	Methyl (3x,10R)-dihydroxy-11-dodecene-6,8-diynoate 10-glucoside	1.06452	0.0902062	0.0178762	0.0226756
metab_4698	O-Ureidohomoserine	1.07581	0.105421	0.0178876	0.0226559
metab_5496	Simmondsin	1.02385	0.0340084	0.0180156	0.0227836
metab_6338	7-Methylguanine	0.985238	-0.0214557	0.0180715	0.02282
metab_4293	Norfuraneol	0.979121	-0.0304411	0.0181232	0.022851
metab_220	PPHP	1.02991	0.0425207	0.0182323	0.0229542
metab_3679	7-Deaza-2'-deoxyguanosine	1.04465	0.0630242	0.0182764	0.0229753
metab_4410	3-Isopropenylpentanedioic acid	1.04159	0.0587819	0.0185249	0.023253
metab_11695	Estazolam	1.04248	0.060017	0.0185395	0.0232366
metab_515	3,4,4-Trimethyl-1,2-cyclopentanedione	1.0691	0.0964034	0.0185411	0.0232039
metab_5028	Bufotenin	0.91725	-0.124613	0.0186666	0.0233263
metab_7886	Leucinic Acid	0.953486	-0.0687156	0.0188041	0.0234632
metab_4205	(E)-2-Methyl-2-buten-1-ol O-beta-D-Glucopyranoside	1.03891	0.0550674	0.0188689	0.0235092
metab_4476	Leukotriene-D4	1.06812	0.0950755	0.0191239	0.0237917
metab_5955	6,10-Dimethyl-5(E),9-undecadien-2-one	1.11399	0.155737	0.0191265	0.0237598
metab_3921	Alanylproline	1.02815	0.0400528	0.0191972	0.0238124
metab_6558	D-Malic acid	1.01858	0.0265589	0.0192437	0.023835
metab_2785	15-Acetoxyscirpene-3,4-diol 4-O-a-D-glucopyranoside	1.08688	0.120197	0.0193579	0.0239411
metab_12769	(S)-Menthone 8-thioacetate	1.03848	0.0544739	0.0193945	0.0239512
metab_785	Anthralin	1.03253	0.0461855	0.0195105	0.0240592
metab_4086	(R)-3-Hydroxyhexanoic acid	1.04378	0.0618143	0.0195385	0.0240584
metab_206	2-Amino-3-methoxy-benzoic acid	1.0338	0.0479536	0.0195755	0.0240687
metab_5014	1-[5-(cyclopropanecarbonylamino)pyridin-2-yl]-N-propylimidazole-4-carboxamide	1.04319	0.0609955	0.0196005	0.0240642
metab_5404	2-Hydroxyfelbamate	1.06754	0.0942856	0.0196152	0.0240473
metab_810	2-(4-fluorophenyl)-5-(hydroxymethyl)-N-(2-methoxyethyl)triazole-4-carboxamide	1.02707	0.0385401	0.0196836	0.0240959
metab_12773	(+)-trans-Carveol glucoside	1.04203	0.0594035	0.0197258	0.0241124
metab_3757	Threonylproline	1.05553	0.0779687	0.0198288	0.0242032
metab_8543	Trans-p-Menthane-1,7,8-triol 8-glucoside	1.05942	0.083276	0.0199087	0.0242655
metab_8098	Isovalerylglutamic acid	0.890441	-0.167408	0.019977	0.0243136
metab_4738	4-(4-acetylpiperazin-1-yl)sulfonylbenzoic acid	0.8784	-0.18705	0.0200337	0.0243473
metab_10195	5-(3',5'-Dihydroxyphenyl)-gamma-valerolactone	0.903556	-0.146315	0.0201203	0.0244173
metab_11349	3-Methylglutaconic acid	1.03918	0.0554416	0.02022	0.0245029
metab_4916	Threonylhydroxyproline	1.05738	0.0804909	0.0205529	0.0248705
metab_5722	D-Ornithine	0.9584	-0.0613005	0.0207304	0.0250492
metab_10442	(1beta,2beta,5beta)-p-Menth-3-ene-1,2,5-triol	1.04696	0.066205	0.0207481	0.0250347
metab_1895	Phytocassane D	0.763034	-0.39018	0.0207486	0.0249994
metab_6211	Curdione	1.02283	0.0325692	0.0207929	0.0250169
metab_1782	6-Epi-7-isocucurbic acid glucoside	0.899068	-0.153498	0.0213506	0.0256513
metab_6718	2-Keto-6-acetamidocaproate	0.96765	-0.0474425	0.0213597	0.0256256
metab_5281	Aminofurantoin	1.02885	0.0410306	0.0215327	0.0257963
metab_7965	Arginyl-Gamma-glutamate	1.15339	0.205882	0.0215821	0.0258187
metab_3262	Cis-4-Carboxymethylenebut-2-en-4-olide	1.0688	0.0959976	0.021784	0.0260232
metab_10834	Norajmaline	1.13336	0.180608	0.0219151	0.0261427
metab_1470	Alpha-Methyl-2-furanacrolein	1.04535	0.0639817	0.0221251	0.0263559
metab_3056	Cavipetin D	1.09917	0.136419	0.02226	0.026479
metab_2248	25-Hydroxytachysterol3	0.962171	-0.0556351	0.0223805	0.0265847
metab_11209	Methyl (R)-8-Hydroxy-9-decene-4,6-diynoate glucoside	1.102	0.140125	0.0224448	0.0266235
metab_5061	Asparaginylalanine	1.1065	0.146008	0.0224896	0.0266391
metab_6208	9,10-DiHODE	1.02885	0.0410281	0.0225063	0.0266214
metab_1332	Leucylphenylalanine	0.919128	-0.121662	0.0225206	0.0266009
metab_2239	Lithocholenic Acid	0.984581	-0.0224183	0.0225306	0.0265753
metab_11370	N-Acetyl-DL-Methionine	0.930281	-0.104262	0.0225309	0.0265385
metab_4938	Histidylhistidine	1.03287	0.046659	0.0225514	0.0265255
metab_7803	Caffeic acid 4-O-sulfate	1.08487	0.11752	0.0225882	0.0265317
metab_12409	Orotic Acid	0.962094	-0.0557497	0.0227906	0.026732
metab_10686	Ferulic acid 4-O-sulfate	1.10606	0.145429	0.0227953	0.0267003
metab_9716	Xi-7-Hydroxyhexadecanedioic acid	1.09358	0.129063	0.0232126	0.0271513
metab_4103	Moringyne	1.22477	0.292509	0.0233434	0.0272664
metab_13079	Glycerol 3-Phosphate	1.15055	0.202329	0.023422	0.0273203
metab_4581	Taraxacoside	1.18822	0.248797	0.0234427	0.0273065
metab_6352	Estrone	0.943595	-0.08376	0.0235326	0.0273733
metab_1252	3-(5-Methyl-2-furyl)prop-2-enal	1.05216	0.0733525	0.0235944	0.0274073
metab_1253	Phenylalanylcysteine	1.08411	0.116508	0.0241232	0.0279829
metab_12229	N2-Succinyl-L-glutamic acid 5-semialdehyde	0.972887	-0.039656	0.0242191	0.0280554
metab_3030	Desmethylclomipramine	1.03078	0.0437398	0.0242279	0.028027
metab_7420	5-(3',4'-Dihydroxyphenyl)-gamma-valerolactone 4'-sulfate	1.15791	0.211527	0.0242315	0.0279927
metab_1566	(+)-4-Carene	1.11839	0.161427	0.0242406	0.0279648
metab_5396	Alpha-AMINO-3-HYDROXY-5-METHYL-4-ISOXAZOLEPROPIONIC ACID	1.10317	0.141659	0.0244726	0.0281938
metab_4424	Prolyl-Threonine	1.06748	0.0942106	0.0248501	0.0285895
metab_3915	LysoPA(P-16:0/0:0)	0.929049	-0.106173	0.0249241	0.0286355
metab_9993	Glutaminyltryptophan	1.04668	0.0658215	0.0249553	0.0286322
metab_1532	4-oxo-2-Nonenal	1.02385	0.0339997	0.0250142	0.0286606
metab_2167	3,5-Dimethyl-3'-isopropyl-L-thyronine	1.04228	0.0597448	0.0251091	0.0287302
metab_11347	3-ethylphenyl Sulfate	1.08872	0.122638	0.0256237	0.0292792
metab_5543	4-Aminophenol	1.03609	0.0511532	0.0256446	0.0292634
metab_5055	N'-Hydroxymethylnorcotinine	1.17444	0.231976	0.0258153	0.0294182
metab_10380	Gentiobiosyl 2-methyl-6-oxo-2E,4E-heptadienoate	1.03746	0.0530584	0.0261086	0.0297122
metab_1896	(3beta,5alpha,9alpha,14alpha,22E,24R)-3,5,9,14-Tetrahydroxyergosta-7,22-dien-6-one	0.963393	-0.0538043	0.0267409	0.0303906
metab_10010	3-Oxovalproic acid	1.05873	0.0823314	0.0269675	0.0306068
metab_8371	(2RS,5RS)-(E)-2-(2-Phenylethenyl)-1,3-dioxan-5-ol	1.30275	0.38156	0.0269856	0.0305862
metab_4263	Alpha-Methyl-4-carboxyphenylglycine	0.95619	-0.0646301	0.0269863	0.0305457
metab_12843	Sulfoglycolithocholate(2-)	0.953338	-0.0689409	0.0272453	0.0307975
metab_3578	Crithmumdiol	0.931358	-0.102592	0.0273767	0.0309044
metab_1228	Zymonic acid	1.09872	0.135824	0.0275057	0.0310085
metab_3298	Tanacetol A	1.08233	0.114142	0.0275515	0.0310185
metab_9389	Corchorifatty acid D	1.05515	0.0774414	0.0277643	0.0312163
metab_12160	Arabinofuranosylthymine	0.976748	-0.033942	0.0281261	0.0315808
metab_11095	Tetrahydrofurfuryl acetate	1.10562	0.144854	0.0282603	0.0316892
metab_6063	10-Hydroxy-octadec-12Z-enoate-9-beta-D-glucuronide	0.948581	-0.0761568	0.0283396	0.0317358
metab_13094	Sedoheptulose	1.08762	0.121171	0.0286776	0.0320717
metab_8364	Methionyl-Methionine	1.1211	0.164917	0.0288895	0.0322657
metab_12098	3',5'-Cyclic AMP	0.980899	-0.027824	0.0289473	0.0322873
metab_1728	(Z)-Cinnamaldehyde	1.03652	0.0517501	0.0291395	0.0324587
metab_1436	1-cyclohexyl-3-[2-(4-ethoxyphenoxy)ethyl]urea	1.05632	0.0790509	0.0293486	0.0326483
metab_2990	3-Methoxybenzenepropanoic acid	1.02874	0.0408759	0.0296539	0.0329445
metab_5438	4-(4'-Chlorobenzyloxy)benzyl nicotinate	0.940969	-0.0877805	0.02989	0.0331629
metab_4980	1-cyclopropylsulfonylpiperidine-4-carboxylic acid	1.03586	0.0508282	0.0300364	0.0332814
metab_8488	Gamma-Glutamyl-beta-aminopropiononitrile	1.05826	0.0816982	0.0301252	0.0333359
metab_6348	D-TYROSINE	1.04157	0.0587574	0.0304385	0.0336383
metab_5417	Hypoxanthine	0.972987	-0.0395072	0.030678	0.0338585
metab_3113	4-Pyridoxic acid	1.0482	0.0679205	0.0308032	0.0339522
metab_4971	2-(5'-methylthio)pentylmalate	1.06218	0.0870297	0.0308612	0.0339715
metab_4847	Nivalenol	1.09306	0.128374	0.030878	0.0339457
metab_9297	3-(4-Hydroxyphenyl)lactate	0.964672	-0.0518894	0.031562	0.0346522
metab_2674	2(R)-hydroxydocosanoic acid	1.02949	0.0419253	0.0318961	0.0349735
metab_8797	Hovenidulcigenin B	0.956755	-0.063778	0.0321876	0.0352471
metab_10165	Exo,exo-1,8-Epoxy-p-menthane-2,6-diol	1.01993	0.0284646	0.0322676	0.0352888
metab_3743	Linalool oxide D 3-[apiosyl-(1->6)-glucoside]	1.14851	0.199769	0.0325107	0.0355085
metab_4460	15-Acetyl-4-deoxynivalenol	1.07558	0.105112	0.0326698	0.0356359
metab_7145	Alpha-Hydroxyhippuric Acid	1.17043	0.227042	0.0327499	0.035677
metab_6673	3,5-dihydroxy-4-(sulfooxy)benzoic acid	1.2261	0.294072	0.0329212	0.0358172
metab_2264	(24S)-24,25-dihydroxyvitamin D3	0.942487	-0.0854549	0.0330016	0.0358583
metab_10888	Benzaldehyde glyceryl acetal	0.952858	-0.0696671	0.0331833	0.0360092
metab_11483	Endalin	0.923089	-0.115459	0.0331865	0.0359663
metab_2666	7-Ketolithocholic Acid	0.910143	-0.135835	0.0332065	0.0359416
metab_8031	1-(4-Methoxyphenyl)-1,2-propanediol	0.9577	-0.0623545	0.0332523	0.0359449
metab_6364	Norlaudanosoline	1.08198	0.113674	0.0334306	0.0360914
metab_5425	Homolanthionine	0.973169	-0.0392372	0.0335201	0.0361416
metab_9754	4-Oxododecanedioic acid	0.979048	-0.0305483	0.0337835	0.0363789
metab_1165	2-Methylbutyroylcarnitine	1.0464	0.065434	0.0342222	0.0368041
metab_8841	Erinacine B	0.611253	-0.710159	0.0342245	0.0367596
metab_9729	Ramipril Diketopiperazine	1.20119	0.264469	0.0344092	0.0369109
metab_1084	3,7,8,15-Scirpenetetrol	1.05371	0.0754839	0.0346545	0.0371266
metab_1160	13(S)-HODE	0.957686	-0.0623754	0.0349743	0.0374216
metab_4974	2-Ethyl-5-methylthiophene	1.1439	0.193965	0.0350094	0.0374116
metab_9574	11-Oxo-androsterone glucuronide	1.04853	0.068367	0.035314	0.0376892
metab_71	Gamma-Decanolactone	1.04247	0.0600017	0.0356194	0.037967
metab_1662	Xi-3-Nonenoic acid	1.03816	0.0540273	0.0356437	0.0379448
metab_8082	Viloxazine	1.0756	0.105139	0.0358685	0.0381357
metab_741	L-Rhamnulose	1.02337	0.0333275	0.036082	0.0383143
metab_4547	Dihydromaleimide beta-D-glucoside	0.931825	-0.101869	0.0362234	0.038416
metab_7780	8-Hydroxyluteolin 8-glucoside 3'-sulfate	0.893474	-0.162503	0.0362463	0.0383919
metab_3409	11-Hydroxy-9-tridecenoic acid	1.07758	0.107798	0.036676	0.0387981
metab_9402	All-trans-Retinoic acid	1.09807	0.134975	0.0372911	0.0393993
metab_3940	HYMECROMONE METHYL ETHER	1.04168	0.0589098	0.0374065	0.0394716
metab_9715	Cervonoyl ethanolamide	0.928003	-0.107799	0.0381136	0.0401674
metab_4423	Scytalone	1.04487	0.0633178	0.0382943	0.0403072
metab_9376	1-(5-Acetyl-2-hydroxyphenyl)-3-methyl-1-butanone	1.0797	0.110628	0.0386534	0.0406344
metab_9664	Petasinine	1.03401	0.0482563	0.0395164	0.0414897
metab_7942	(E,E)-2,4-Octadienal	0.977649	-0.0326112	0.0396188	0.0415454
metab_12094	Latrunculin B	0.970824	-0.0427176	0.0397065	0.0415855
metab_5621	2',3'-Didehydro-2',3'-dideoxycytidine	1.09758	0.134331	0.0401476	0.0419952
metab_9443	Myrsinone	1.03472	0.0492453	0.0403586	0.0421635
metab_12797	N-Acetyl-5-aminosalicylic acid	1.05797	0.0812947	0.0404592	0.0422161
metab_6253	Citroside A	1.03737	0.0529345	0.0405171	0.0422241
metab_1280	Pro Phe Gly	1.03629	0.0514324	0.0406693	0.0423303
metab_1695	Linalool 3,7-oxide beta-primeveroside	1.17567	0.233489	0.0406711	0.0422798
metab_8553	1-Hydroxyibuprofen	0.978145	-0.0318797	0.040726	0.0422847
metab_1445	Annuionone C	1.03379	0.0479386	0.041234	0.0427593
metab_4225	D-Erythroascorbic acid 1'-a-D-glucoside	1.10127	0.139165	0.04142	0.0428993
metab_5366	1-(4-chlorophenyl)-5-propyltriazole-4-carboxylic acid	1.03138	0.0445784	0.0414478	0.0428752
metab_9435	2-Methylcyclohexanone	1.05307	0.0745999	0.0417755	0.0431612
metab_2222	Polyoxyethylene 40 monostearate	1.0348	0.0493556	0.0418155	0.0431495
metab_11221	Glucosyl (E)-2,6-Dimethyl-2,5-heptadienoate	1.0875	0.121018	0.0418213	0.0431025
metab_10603	5-(4'-hydroxyphenyl)-gamma-valerolactone 4'-glucuronide	1.12712	0.172644	0.0418624	0.0430922
metab_1827	3-Hydroxy-beta-ionone	1.03272	0.0464468	0.0422988	0.0434881
metab_7834	Suberylglycine	0.978256	-0.0317155	0.0434746	0.0446424
metab_6817	Desmethyldeschlorobenzoyl Indomethacin	0.94691	-0.0787014	0.0438912	0.0450152
metab_6524	Alanylasparagine	1.09083	0.125422	0.0441835	0.0452599
metab_7471	5-(3',5'-Dihydroxyphenyl)-gamma-valerolactone-O-glucuronide-O-methyl	1.14338	0.193307	0.0449557	0.0459948
metab_5579	Pyridoxine	1.06787	0.0947416	0.0449994	0.0459836
metab_1008	Penmacric acid	0.914538	-0.128885	0.0450796	0.0460097
metab_8257	Xanthosine	0.978324	-0.0316163	0.0451077	0.0459825
metab_12218	L-Tyrosine	0.974218	-0.0376832	0.0452778	0.0461
metab_2034	3-hydroxynonanoyl carnitine	1.02411	0.0343637	0.045881	0.0466577
metab_4007	Descarbonyl-lacosamide	0.936822	-0.0941538	0.0460095	0.0467318
metab_4125	Phe Ser Leu	1.39063	0.475739	0.0464218	0.0470938
metab_6261	N-(2-cyclobutyl-[1,2,4]triazolo[1,5-a]pyridin-8-yl)-2-methylpropanamide	0.957361	-0.0628644	0.046669	0.0472875
metab_6801	1-Methylguanine	0.970609	-0.0430382	0.0469909	0.0475564
metab_1857	Delta-Decalactone	1.07412	0.103159	0.0478884	0.0484064
metab_4534	4-Acetoxyscirpene-3,15-diol	1.15616	0.20934	0.0485353	0.0490015
metab_6724	4-(Glutamylamino) butanoate	0.974879	-0.0367043	0.0485363	0.0489437
metab_1686	Adhumulinic acid	1.06518	0.0910938	0.0486856	0.0490354
metab_4594	LEVULINIC ACID, 3-BENZYLIDENYL-	1.02317	0.0330449	0.0487269	0.0490183
metab_1684	Cadabicilone	1.04747	0.0669133	0.0489367	0.0491706
metab_4626	2,4,5,7alpha-Tetrahydro-1,4,4,7a-tetramethyl-1H-inden-2-ol	1.21551	0.281558	0.0490311	0.0492066
metab_4790	(+/-)-2-Hydroxy-4-(methylthio)butanoic acid	0.973421	-0.0388635	0.0492718	0.0493893
metab_5940	Nonactinic Acid	1.03884	0.0549752	0.0493586	0.0494173
metab_462	Nalpha-Acetyl-L-arginine	0.982932	-0.0248361	0.0497849	0.0497849
